# Supplementary material for: Hyperconserved Elements in Human 5′UTRs Shape Essential Post-transcriptional Regulatory Networks
Source: Front Mol Biosci. 2020 Aug 28;7:220. doi: 10.3389/fmolb.2020.00220 (PMC7484617; doi:10.3389/fmolb.2020.00220)
Supplement: Supplementary file 1 [file Table_1.XLSX]

## Sheet: S1
Chr	Start	End	knownGene	Strand	Gene symbol	UniProt
chr1	1159309	1159324	uc001adj.1	-	SDF4	Q9BRK5
chr1	1159329	1159348	uc001adj.1	-	SDF4	Q9BRK5
chr1	1275478	1275557	uc001aeq.1	-	DVL1	O14640
chr1	1326239	1330873	uc001afg.1	-	CCNL2	Q96S94
chr1	1330879	1330889	uc001afg.1	-	CCNL2	Q96S94
chr1	1330891	1330895	uc001afg.1	-	CCNL2	Q96S94
chr1	1333613	1333621	uc001afg.1	-	CCNL2	Q96S94
chr1	1333633	1333655	uc001afg.1	-	CCNL2	Q96S94
chr1	1333675	1333700	uc001afg.1	-	CCNL2	Q96S94
chr1	1333702	1333712	uc001afg.1	-	CCNL2	Q96S94
chr1	1333714	1333722	uc001afg.1	-	CCNL2	Q96S94
chr1	1559154	1559209	uc009vkh.1	+	MIB2	Q96AX9
chr1	1568225	1568252	uc001agr.1	+	MMP23B	O75900
chr1	1568254	1568285	uc001agr.1	+	MMP23B	O75900
chr1	1568287	1568292	uc001agr.1	+	MMP23B	O75900
chr1	1568568	1568575	uc001agr.1	+	MMP23B	O75900
chr1	1568578	1568602	uc009vki.1	+	MMP23B	O75900
chr1	1568589	1568602	uc001agr.1	+	MMP23B	O75900
chr1	1568608	1568660	uc009vki.1	+	MMP23B	O75900
chr1	1568631	1568659	uc001agr.1	+	MMP23B	O75900
chr1	1568665	1568702	uc009vki.1	+	MMP23B	O75900
chr1	1568704	1569162	uc009vki.1	+	MMP23B	O75900
chr1	1569131	1569138	uc001agr.1	+	MMP23B	O75900
chr1	1569140	1569162	uc001agr.1	+	MMP23B	O75900
chr1	1569164	1569168	uc001agr.1	+	MMP23B	O75900
chr1	1569170	1569174	uc001agr.1	+	MMP23B	O75900
chr1	1569179	1569188	uc009vki.1	+	MMP23B	O75900
chr1	1647814	1647827	uc001ags.1	-	CDK11A	Q9UQ88
chr1	1647898	1647904	uc001ags.1	-	CDK11A	Q9UQ88
chr1	1647910	1647917	uc001ags.1	-	CDK11A	Q9UQ88
chr1	2411623	2411742	uc009vle.1	+	PLCH2	O75038
chr1	2430183	2430557	uc001ajl.1	+	PLCH2	O75038
chr1	2458027	2458035	uc001ajm.1	-	PANK4	Q9NVE7
chr1	6268941	6269527	uc001amj.1	+	RNF207	Q6ZRF8
chr1	6529140	6529162	uc001anr.1	-	PLEKHG5	O94827
chr1	6529167	6529174	uc001anr.1	-	PLEKHG5	O94827
chr1	6529188	6529206	uc001anr.1	-	PLEKHG5	O94827
chr1	6529211	6529250	uc001anr.1	-	PLEKHG5	O94827
chr1	6529252	6529259	uc001anr.1	-	PLEKHG5	O94827
chr1	6529270	6529276	uc001anr.1	-	PLEKHG5	O94827
chr1	6529281	6529301	uc001anr.1	-	PLEKHG5	O94827
chr1	6662904	6662909	uc001anz.1	-	KLHL21	Q9UJP4
chr1	7796404	7796469	uc001aoj.1	+	CAMTA1	Q9Y6Y1
chr1	7804895	7804900	uc009vmf.1	+	CAMTA1	Q9Y6Y1
chr1	9656917	9656986	uc001apz.1	+	TMEM201	Q5SNT2
chr1	9656989	9658554	uc001apz.1	+	TMEM201	Q5SNT2
chr1	9793594	9793604	uc001aqf.1	-	CLSTN1	O94985
chr1	9804643	9811739	uc001aqg.1	-	CLSTN1	O94985
chr1	10192427	10192495	uc001aqt.1	+	UBE4B	O95155
chr1	10292349	10292354	uc001aqy.2	+	KIF1B	O60333
chr1	10292374	10292386	uc001aqy.2	+	KIF1B	O60333
chr1	12335882	12335900	uc001atx.1	+	VPS13D	Q5THJ4
chr1	12335913	12335993	uc001atx.1	+	VPS13D	Q5THJ4
chr1	12336008	12336016	uc001atx.1	+	VPS13D	Q5THJ4
chr1	12336036	12336081	uc001atx.1	+	VPS13D	Q5THJ4
chr1	12371511	12371646	uc001aty.1	+	VPS13D	Q5THJ4
chr1	15287180	15287244	uc001avr.2	+	KAZN	Q674X7
chr1	16641914	16641924	uc001ayh.2	-	FBXO42	Q6P3S6
chr1	17316236	17316410	uc001azz.1	-	ATP13A2	Q9NQ11
chr1	17316417	17316447	uc001azz.1	-	ATP13A2	Q9NQ11
chr1	17326787	17326807	uc009vpa.1	-	ATP13A2	Q9NQ11
chr1	18807424	18807450	uc001bax.1	+	KLHDC7A	Q5VTJ3
chr1	19243420	19243521	uc001bbd.1	-	IFFO2	Q5TF58
chr1	19404479	19408122	uc001bbf.1	-	UBR4	Q5T4S7
chr1	19426993	19427067	uc009vph.1	-	UBR4	Q5T4S7
chr1	19430612	19432336	uc001bbh.1	-	UBR4	Q5T4S7
chr1	19478312	19478353	uc001bbk.1	-	UBR4	Q5T4S7
chr1	19482046	19483419	uc001bbl.1	-	UBR4	Q5T4S7
chr1	19504225	19505714	uc001bbm.1	-	UBR4	Q5T4S7
chr1	19596171	19596952	uc001bbt.1	-	AKR7L	Q8NHP1
chr1	19596957	19596968	uc001bbt.1	-	AKR7L	Q8NHP1
chr1	19596979	19596997	uc001bbt.1	-	AKR7L	Q8NHP1
chr1	19596999	19597011	uc001bbt.1	-	AKR7L	Q8NHP1
chr1	19597017	19597030	uc001bbt.1	-	AKR7L	Q8NHP1
chr1	19597032	19597264	uc001bbt.1	-	AKR7L	Q8NHP1
chr1	19597272	19597279	uc001bbt.1	-	AKR7L	Q8NHP1
chr1	19597308	19597324	uc001bbt.1	-	AKR7L	Q8NHP1
chr1	19597332	19597348	uc001bbt.1	-	AKR7L	Q8NHP1
chr1	19597356	19597363	uc001bbt.1	-	AKR7L	Q8NHP1
chr1	19597380	19597387	uc001bbt.1	-	AKR7L	Q8NHP1
chr1	19597409	19597420	uc001bbt.1	-	AKR7L	Q8NHP1
chr1	19746212	19746250	uc001bcd.1	-	CAPZB	P47756
chr1	23667502	23667510	uc001bgq.1	-	HNRNPR	O43390
chr1	23720498	23720524	uc009vqm.1	-	TCEA3	O75764
chr1	23763136	23763151	uc001bgy.1	-	ASAP3	Q8TDY4
chr1	23763449	23763720	uc001bhb.2	-	ASAP3	Q8TDY4
chr1	23763752	23763757	uc001bhb.2	-	ASAP3	Q8TDY4
chr1	23763760	23765723	uc001bhb.2	-	ASAP3	Q8TDY4
chr1	24018295	24018306	uc001bhk.1	+	RPL11	P62913
chr1	24019091	24019125	uc001bhm.1	+	RPL11	P62913
chr1	24123542	24123637	uc001bia.1	-	GALE	Q14376
chr1	24298470	24301567	uc009vqw.1	-	SRSF10	O75494
chr1	24782628	24782665	uc001bji.2	+	NIPAL3	Q6P499
chr1	26664851	26664867	uc001bmf.2	-	AIM1L	Q8N1P7
chr1	26664884	26664894	uc001bmf.2	-	AIM1L	Q8N1P7
chr1	26664896	26664924	uc001bmf.2	-	AIM1L	Q8N1P7
chr1	26664935	26664968	uc001bmf.2	-	AIM1L	Q8N1P7
chr1	27097610	27099043	uc001bmx.1	+	ARID1A	O14497
chr1	27099306	27102090	uc009vsm.1	+	ARID1A	O14497
chr1	27189634	27189642	uc001bnc.1	+	SFN	P31947
chr1	27189699	27189703	uc001bnc.1	+	SFN	P31947
chr1	27224107	27224120	uc009vsp.1	-	GPATCH3	Q96I76
chr1	27224134	27224138	uc009vsp.1	-	GPATCH3	Q96I76
chr1	27224174	27224208	uc009vsp.1	-	GPATCH3	Q96I76
chr1	27224215	27226642	uc009vsp.1	-	GPATCH3	Q96I76
chr1	27226759	27226866	uc009vsp.1	-	GPATCH3	Q96I76
chr1	27226871	27226885	uc009vsp.1	-	GPATCH3	Q96I76
chr1	27226889	27226893	uc009vsp.1	-	GPATCH3	Q96I76
chr1	27226927	27226936	uc009vsp.1	-	GPATCH3	Q96I76
chr1	27226942	27226949	uc009vsp.1	-	GPATCH3	Q96I76
chr1	27688346	27688358	uc001bnz.1	-	MAP3K6	O95382
chr1	28919036	28919120	uc001bqv.1	+	RAB42	Q8N4Z0
chr1	28919151	28920311	uc001bqv.1	+	RAB42	Q8N4Z0
chr1	29313943	29313949	uc001brm.1	+	EPB41	P11171
chr1	29313960	29314031	uc009vtm.1	+	EPB41	P11171
chr1	29313993	29314010	uc009vtl.1	+	EPB41	P11171
chr1	29314015	29314028	uc009vtl.1	+	EPB41	P11171
chr1	29314034	29344931	uc009vtm.1	+	EPB41	P11171
chr1	29314092	29314110	uc009vtl.1	+	EPB41	P11171
chr1	29314113	29314130	uc009vtl.1	+	EPB41	P11171
chr1	29314136	29314160	uc009vtl.1	+	EPB41	P11171
chr1	29314167	29314251	uc009vtl.1	+	EPB41	P11171
chr1	29314264	29314292	uc009vtl.1	+	EPB41	P11171
chr1	29314297	29314305	uc009vtl.1	+	EPB41	P11171
chr1	29314311	29319866	uc009vtl.1	+	EPB41	P11171
chr1	29314381	29319867	uc009vtl.1	+	EPB41	P11171
chr1	29319900	29319908	uc009vtl.1	+	EPB41	P11171
chr1	29319925	29319932	uc009vtl.1	+	EPB41	P11171
chr1	29319946	29319959	uc009vtl.1	+	EPB41	P11171
chr1	29319971	29319977	uc009vtl.1	+	EPB41	P11171
chr1	29319985	29320000	uc009vtl.1	+	EPB41	P11171
chr1	31465378	31465507	uc001bsf.1	-	PUM1	Q14671
chr1	31478856	31478878	uc001bsg.1	-	PUM1	Q14671
chr1	31532414	31538564	uc001bsh.1	-	PUM1	Q14671
chr1	31660957	31661000	uc001bsn.1	-	NKAIN1	Q4KMZ8
chr1	32100953	32100960	uc001btg.1	-	PEF1	Q9UBV8
chr1	32100965	32101005	uc001btg.1	-	PEF1	Q9UBV8
chr1	32101007	32101011	uc001btg.1	-	PEF1	Q9UBV8
chr1	32101016	32101026	uc001btg.1	-	PEF1	Q9UBV8
chr1	32101037	32101047	uc001btg.1	-	PEF1	Q9UBV8
chr1	32101067	32101075	uc001btg.1	-	PEF1	Q9UBV8
chr1	32101082	32101092	uc001btg.1	-	PEF1	Q9UBV8
chr1	32101097	32101125	uc001btg.1	-	PEF1	Q9UBV8
chr1	32201218	32201266	uc001btm.1	-	BAI2	O60241
chr1	32222402	32222416	uc001btq.1	-	BAI2	O60241
chr1	32622454	32622498	uc009vtz.1	+	KPNA6	O60684
chr1	32739926	32739930	uc001bva.1	+	LCK	P06239
chr1	32849476	32860027	uc001bvj.1	-	BSDC1	Q9NW68
chr1	33841175	33841186	uc001bxg.1	-	PHC2	Q8IXK0
chr1	36565087	36565800	uc001bzw.1	-	COL8A2	P25067
chr1	36565840	36565848	uc001bzw.1	-	COL8A2	P25067
chr1	36638065	36641849	uc001cac.1	+	MAP7D1	Q3KQU3
chr1	36826934	36826941	uc001can.1	-	STK40	Q8N2I9
chr1	39325319	39325340	uc001ccq.1	-	RRAGC	Q9HB90
chr1	39765882	39775266	uc009vvq.1	+	MACF1	Q9UPN3
chr1	39927555	39927577	uc001cdf.1	+	MACF1	Q9UPN3
chr1	39934274	39934337	uc001cdg.2	+	MACF1	Q9UPN3
chr1	40313674	40319740	uc001ced.2	-	TRIT1	Q9H3H1
chr1	40432750	40432838	uc001cex.1	+	MFSD2A	Q8NA29
chr1	41461589	41461708	uc009vwe.1	+	CTPS1	P17812
chr1	43148066	43148236	uc001chs.1	+	YBX1	P67809
chr1	43637158	43637192	uc001cim.1	-	EBNA1BP2	Q99848
chr1	43637238	43637643	uc001cim.1	-	EBNA1BP2	Q99848
chr1	43637617	43637644	uc001cim.1	-	EBNA1BP2	Q99848
chr1	43888770	43889949	uc001cjk.1	+	SZT2	Q5T011
chr1	43888907	43890509	uc001cjk.1	+	SZT2	Q5T011
chr1	43919149	43919153	uc001cjm.1	-	HYI	Q5T013
chr1	43919164	43919171	uc001cjm.1	-	HYI	Q5T013
chr1	44056643	44056980	uc001cju.1	+	PTPRF	P10586
chr1	45098015	45101230	uc001cma.1	+	RNF220	Q5VTB9
chr1	45241246	45241268	uc001cmi.1	+	RPS8	P62241
chr1	46724358	46726461	uc001cpm.1	+	RAD54L	Q92698
chr1	49511409	49511472	uc001crv.1	-	AGBL4	Q5VU57
chr1	51887629	51887706	uc001csp.2	-	EPS15	P42566
chr1	51887720	51887759	uc001csp.2	-	EPS15	P42566
chr1	52525496	52525519	uc001ctm.1	+	BTF3L4	Q96K17
chr1	52825392	52825405	uc001cts.1	-	CC2D1B	Q5T0F9
chr1	52825412	52825430	uc001cts.1	-	CC2D1B	Q5T0F9
chr1	52825434	52825442	uc001cts.1	-	CC2D1B	Q5T0F9
chr1	52825445	52825463	uc001cts.1	-	CC2D1B	Q5T0F9
chr1	52825482	52825489	uc001cts.1	-	CC2D1B	Q5T0F9
chr1	52825529	52825536	uc001cts.1	-	CC2D1B	Q5T0F9
chr1	52825819	52825826	uc001cts.1	-	CC2D1B	Q5T0F9
chr1	52825830	52825861	uc001cts.1	-	CC2D1B	Q5T0F9
chr1	52825869	52825885	uc001cts.1	-	CC2D1B	Q5T0F9
chr1	52825887	52825905	uc001cts.1	-	CC2D1B	Q5T0F9
chr1	52926878	52927288	uc001cua.1	-	ZCCHC11	Q5TAX3
chr1	53480562	53480692	uc001cut.1	+	SCP2	P22307
chr1	53684129	53684171	uc001cvc.1	-	C1orf123	Q9NWV4
chr1	53684179	53684185	uc001cvc.1	-	C1orf123	Q9NWV4
chr1	54694494	54694501	uc001cxd.1	-	SSBP3	Q9BWW4
chr1	62417956	62417985	uc009wag.1	+	INADL	Q8NI35
chr1	62418003	62418013	uc009wag.1	+	INADL	Q8NI35
chr1	62418027	62418038	uc009wag.1	+	INADL	Q8NI35
chr1	62418057	62418061	uc009wag.1	+	INADL	Q8NI35
chr1	63021632	63021660	uc001dam.1	-	DOCK7	Q96N67
chr1	65243306	65243352	uc001dbt.1	+	RAVER2	Q9HCJ3
chr1	65307219	65311323	uc009wal.1	-	JAK1	P23458
chr1	65524117	65524191	uc001dbx.1	-	NA	NA
chr1	66101927	66101935	uc001dcl.1	-	NA	NA
chr1	66101936	66101946	uc001dcm.1	-	NA	NA
chr1	66101951	66101957	uc001dcm.1	-	NA	NA
chr1	66820070	66820082	uc009was.1	+	PDE4B	Q07343
chr1	66820084	66820102	uc009was.1	+	PDE4B	Q07343
chr1	66820145	66820165	uc009was.1	+	PDE4B	Q07343
chr1	66820181	66820189	uc009was.1	+	PDE4B	Q07343
chr1	66820197	66820215	uc009was.1	+	PDE4B	Q07343
chr1	66820233	66820239	uc009was.1	+	PDE4B	Q07343
chr1	66820267	66820279	uc009was.1	+	PDE4B	Q07343
chr1	66820299	66820314	uc009was.1	+	PDE4B	Q07343
chr1	66820355	66820361	uc009was.1	+	PDE4B	Q07343
chr1	66820492	66820503	uc009was.1	+	PDE4B	Q07343
chr1	66820523	66820529	uc009was.1	+	PDE4B	Q07343
chr1	67340502	67340520	uc009waw.1	-	WDR78	Q5VTH9
chr1	67340529	67340554	uc009waw.1	-	WDR78	Q5VTH9
chr1	67340563	67340583	uc009waw.1	-	WDR78	Q5VTH9
chr1	67895984	67896123	uc001ddv.1	-	SERBP1	Q8NC51
chr1	68659882	68659904	uc009wbf.1	-	WLS	Q5T9L3
chr1	70225867	70225887	uc001dep.1	+	LRRC7	Q96NW7
chr1	70502127	70503898	uc001deq.1	+	LRRC7	Q96NW7
chr1	70697231	70697793	uc001dew.1	+	SRSF11	Q05519
chr1	74701116	74701120	uc001dgf.1	+	TNNI3K	Q59H18
chr1	76253182	76253202	uc001dha.1	+	ACADM,RABGGTB	P11310,P53611
chr1	76253204	76253222	uc001dha.1	+	ACADM,RABGGTB	P11310,P53611
chr1	76253225	76254870	uc001dha.1	+	ACADM,RABGGTB	P11310,P53611
chr1	78099040	78099090	uc001dhp.1	-	ZZZ3	Q8IYH5
chr1	78194371	78194397	uc001dhs.1	-	USP33	Q8TEY7
chr1	78200064	78207114	uc001dhv.1	-	USP33	Q8TEY7
chr1	78383645	78383653	uc001did.1	+	NEXN	Q0ZGT2
chr1	78383810	78383835	uc001dif.1	+	NEXN	Q0ZGT2
chr1	82415873	82415961	uc001diw.1	+	LPHN2	O95490
chr1	82435998	82436057	uc009wce.1	+	LPHN2	O95490
chr1	84609952	84610003	uc001djk.1	+	PRKACB	P22694
chr1	84610033	84610038	uc001djk.1	+	PRKACB	P22694
chr1	84874120	84874139	uc009wch.1	+	DNASE2B	Q8WZ79
chr1	84874141	84874152	uc009wch.1	+	DNASE2B	Q8WZ79
chr1	84874184	84876614	uc009wch.1	+	DNASE2B	Q8WZ79
chr1	84876628	84876646	uc009wch.1	+	DNASE2B	Q8WZ79
chr1	84876648	84876687	uc009wch.1	+	DNASE2B	Q8WZ79
chr1	84878035	84878080	uc009wch.1	+	DNASE2B	Q8WZ79
chr1	85136461	85136490	uc001dkf.1	-	SSX2IP	Q9Y2D8
chr1	85331804	85331829	uc001dkl.2	-	LPAR3	Q9UBY5
chr1	85666680	85666728	uc009wcm.1	-	SYDE2	Q5VT97
chr1	86047598	86047846	uc001dlg.1	+	CYR61	O00622
chr1	86622080	86622154	uc001dlj.1	-	COL24A1	Q17RW2
chr1	91182753	91182783	uc001dns.1	-	BARHL2	Q9NY43
chr1	91182786	91182791	uc001dns.1	-	BARHL2	Q9NY43
chr1	91809018	91813033	uc001dob.2	-	HFM1	A2PYH4
chr1	92634481	92634518	uc001dop.1	+	KIAA1107	Q9UPP5
chr1	93301784	93303082	uc001dpd.1	+	RPL5	P46777
chr1	93575787	93580264	uc001dpl.2	+	MTF2	Q9Y483
chr1	94476427	94476485	uc001dqi.1	-	ABCA4	P78363
chr1	97250615	97272486	uc001drs.1	+	PTBP2	Q9UKA9
chr1	100459158	100464872	uc001dss.1	+	SLC35A3	Q9Y2D2
chr1	102312530	102312600	uc001duf.2	-	OLFM3	Q96PB7
chr1	103573735	103573741	uc001dul.1	-	COL11A1	P12107
chr1	103573792	103573805	uc001dul.1	-	COL11A1	P12107
chr1	103573827	103573839	uc001dul.1	-	COL11A1	P12107
chr1	103573989	103574025	uc001dul.1	-	COL11A1	P12107
chr1	103574031	103574036	uc001dul.1	-	COL11A1	P12107
chr1	107937776	107937871	uc009wem.1	+	NTNG1	Q9Y2I2
chr1	108507492	108507501	uc001dvk.1	-	VAV3	Q9UKW4
chr1	109265033	109265051	uc001dvx.1	+	FNDC7	Q5VTL7
chr1	109772026	109773577	uc001dwz.1	+	SARS	P49591
chr1	109792647	109792654	uc001dxa.2	+	CELSR2	Q9HCU4
chr1	109792695	109792701	uc001dxa.2	+	CELSR2	Q9HCU4
chr1	110019393	110019419	uc001dxq.2	+	SYPL2	Q5VXT5
chr1	110091186	110091190	uc001dxz.2	+	NA	NA
chr1	110091249	110091255	uc001dxz.2	+	GNAI3	P08754
chr1	110091333	110091342	uc001dxz.2	+	GNAI3	P08754
chr1	110171949	110172902	uc001dye.1	+	AMPD2	Q01433
chr1	110735128	110735227	uc001dze.1	+	SLC6A17	Q9H1V8
chr1	110754065	110754121	uc001dzf.1	+	KCNC4	Q03721
chr1	111717501	111717537	uc009wfz.1	+	CEPT1	Q9Y6K0
chr1	113257934	113257949	uc001ect.1	-	PPM1J	Q5JR12
chr1	113933583	113933655	uc001edi.2	+	MAGI3	Q5TCQ9
chr1	114133106	114133179	uc001edj.1	+	MAGI3	Q5TCQ9
chr1	114201702	114214420	uc001edk.1	+	MAGI3	Q5TCQ9
chr1	114506009	114506026	uc001eeq.1	+	HIPK1	Q86Z02
chr1	114641760	114641887	uc001eeu.1	-	SYT6	Q5T7P8
chr1	114949566	114949722	uc001eey.1	-	TRIM33	Q9UPN9
chr1	114970496	115005858	uc009wgt.1	-	TRIM33	Q9UPN9
chr1	115284286	115292828	uc001efi.1	-	CSDE1	O75534
chr1	116943480	116943484	uc001egh.1	+	ATP1A1	P05023
chr1	117150805	117150953	uc001egs.1	-	IGSF3	O75054
chr1	119441730	119441748	uc009whj.1	-	TBX15	Q96SF7
chr1	120307078	120307210	uc001eie.1	-	HMGCS2	P54868
chr1	120307213	120307228	uc001eie.1	-	HMGCS2	P54868
chr1	144994732	144994737	uc001elk.1	-	PDE4DIP	Q5VU43
chr1	144994741	144994755	uc001elk.1	-	PDE4DIP	Q5VU43
chr1	144994765	144994783	uc001elk.1	-	PDE4DIP	Q5VU43
chr1	144994854	144994859	uc001elk.1	-	PDE4DIP	Q5VU43
chr1	144994916	144994926	uc001elk.1	-	PDE4DIP	Q5VU43
chr1	144994940	144995022	uc001elk.1	-	PDE4DIP	Q5VU43
chr1	145096407	145096430	uc001eml.1	+	NA	NA
chr1	145507661	145507666	uc001ent.1	+	RBM8A	Q9Y5S9
chr1	145811981	145812007	uc001eor.2	-	GPR89A	B7ZAQ6
chr1	146736078	146736086	uc009wji.1	+	CHD1L	Q86WJ1
chr1	146736092	146736170	uc009wji.1	+	CHD1L	Q86WJ1
chr1	146736194	146736205	uc009wji.1	+	CHD1L	Q86WJ1
chr1	146736212	146736231	uc009wji.1	+	CHD1L	Q86WJ1
chr1	146737595	146737599	uc009wji.1	+	CHD1L	Q86WJ1
chr1	146737607	146737617	uc009wji.1	+	CHD1L	Q86WJ1
chr1	146737619	146737641	uc009wji.1	+	CHD1L	Q86WJ1
chr1	146737643	146737650	uc009wji.1	+	CHD1L	Q86WJ1
chr1	146737655	146737680	uc009wji.1	+	CHD1L	Q86WJ1
chr1	146737685	146737689	uc009wji.1	+	CHD1L	Q86WJ1
chr1	147374936	147374973	uc001epu.1	+	GJA8	P48165
chr1	149943162	149943179	uc001eto.2	-	OTUD7B	Q6GQQ9
chr1	150997099	150997150	uc001ewk.1	+	PRUNE	Q86TP1
chr1	150997155	150997163	uc001ewk.1	+	PRUNE	Q86TP1
chr1	150997166	150998016	uc001ewk.1	+	PRUNE	Q86TP1
chr1	151065668	151065694	uc001ewt.1	+	GABPB2	Q8TAK5
chr1	151144823	151144833	uc001exb.1	-	TMOD4,VPS72	Q9NZQ9,Q15906
chr1	151258751	151258759	uc009wmp.1	+	ZNF687	Q8N1G0
chr1	151584672	151584677	uc001eyn.1	+	SNX27	Q96L92
chr1	151611364	151630725	uc001eyp.2	+	SNX27	Q96L92
chr1	151687070	151687152	uc001eyr.1	-	CELF3	Q5SZQ8
chr1	153930988	153931003	uc009woo.1	-	CRTC2	Q53ET0
chr1	153931011	153931043	uc009woo.1	-	CRTC2	Q53ET0
chr1	153958713	153958724	uc001fdt.1	-	RAB13	P51153
chr1	154186400	154186429	uc001fef.1	-	C1orf43	Q9BWL3
chr1	154193444	154197602	uc001fen.1	+	UBAP2L	Q14157
chr1	154229539	154229880	uc001fer.1	+	UBAP2L	Q14157
chr1	154938222	154938238	uc001ffu.1	-	SHC1	P29353
chr1	154941034	154941090	uc001ffz.1	-	SHC1	P29353
chr1	155221616	155221639	uc009wql.1	-	FAM189B	P81408
chr1	155221649	155221656	uc009wql.1	-	FAM189B	P81408
chr1	155221678	155221696	uc009wql.1	-	FAM189B	P81408
chr1	155236674	155237837	uc001fjx.1	-	CLK2	P49760
chr1	155237839	155237904	uc001fjx.1	-	CLK2	P49760
chr1	155237914	155238093	uc001fjx.1	-	CLK2	P49760
chr1	155238095	155238138	uc001fjx.1	-	CLK2	P49760
chr1	155238140	155239286	uc001fjx.1	-	CLK2	P49760
chr1	155239288	155239364	uc001fjx.1	-	CLK2	P49760
chr1	155239373	155239388	uc001fjx.1	-	CLK2	P49760
chr1	155239405	155239411	uc001fjx.1	-	CLK2	P49760
chr1	155239423	155239436	uc001fjx.1	-	CLK2	P49760
chr1	155239438	155239472	uc001fjx.1	-	CLK2	P49760
chr1	155239474	155239484	uc001fjx.1	-	CLK2	P49760
chr1	155239489	155243089	uc001fjx.1	-	CLK2	P49760
chr1	155240628	155243103	uc001fjx.1	-	CLK2	P49760
chr1	155243118	155243138	uc001fjx.1	-	CLK2	P49760
chr1	155243141	155243146	uc001fjx.1	-	CLK2	P49760
chr1	155243159	155243165	uc001fjx.1	-	CLK2	P49760
chr1	155243172	155243180	uc001fjx.1	-	CLK2	P49760
chr1	155243200	155243232	uc001fjx.1	-	CLK2	P49760
chr1	155243250	155243281	uc001fjx.1	-	CLK2	P49760
chr1	155242992	155243101	uc001fjw.1	-	CLK2	P49760
chr1	155247350	155247356	uc009wqm.1	-	CLK2	P49760
chr1	155247380	155247401	uc009wqm.1	-	CLK2	P49760
chr1	155247421	155247441	uc009wqm.1	-	CLK2	P49760
chr1	155247473	155247487	uc009wqm.1	-	CLK2	P49760
chr1	155721636	155721665	uc001flx.1	-	GON4L	Q3T8J9
chr1	155791310	155791339	uc001fmf.2	-	GON4L	Q3T8J9
chr1	155921039	155921058	uc001fmq.1	-	ARHGEF2	Q92974
chr1	156235882	156236096	uc009wrv.1	-	SMG5	Q9UPR3
chr1	156236135	156236146	uc009wrv.1	-	SMG5	Q9UPR3
chr1	156252472	156252513	uc001foc.2	-	SMG5	Q9UPR3
chr1	156252526	156252620	uc001foc.2	-	SMG5	Q9UPR3
chr1	156390133	156390221	uc001foz.1	-	C1orf61	Q13536
chr1	158045903	158046033	uc009wsq.1	+	KIRREL	Q96J84
chr1	158056386	158056481	uc001fro.2	+	KIRREL	Q96J84
chr1	160097342	160097385	uc001fvd.1	+	ATP1A2	P50993
chr1	160319895	160319903	uc001fvz.1	+	NCSTN	Q92542
chr1	160319912	160319935	uc001fvz.1	+	NCSTN	Q92542
chr1	160319947	160319951	uc001fvz.1	+	NCSTN	Q92542
chr1	160319955	160321089	uc001fvz.1	+	NCSTN	Q92542
chr1	161143669	161143866	uc001fyo.1	-	B4GALT3	O60512
chr1	167190143	167301714	uc001gee.1	+	POU2F1	P14859
chr1	167341154	167341246	uc001geg.2	+	POU2F1	P14859
chr1	168074089	168074093	uc001gfe.1	-	GPR161	Q8N6U8
chr1	168074120	168074126	uc001gfe.1	-	GPR161	Q8N6U8
chr1	169345789	169345818	uc009wvp.1	+	BLZF1	Q9H2G9
chr1	170513838	170513869	uc001ghd.1	+	GORAB	Q5T7V8
chr1	172107938	172108047	uc001gig.1	-	NA	NA
chr1	172113675	172113784	uc009wwc.1	-	NA	NA
chr1	172348158	172348196	uc001gih.1	+	DNM3	Q9UQ16
chr1	173962124	173962210	uc001gju.2	-	RC3H1	Q5TC82
chr1	174219613	174241561	uc001gjy.2	+	RABGAP1L,RABGAP1L	Q5R372,B7ZAP0
chr1	174417242	174417249	uc001gka.1	+	RABGAP1L,RABGAP1L,GPR52	Q5R372,B7ZAP0,Q9Y2T5
chr1	175375908	175375925	uc001gkp.1	-	TNR	Q92752
chr1	176153813	176153828	uc001gkt.1	-	RFWD2	Q8NHY2
chr1	178421551	178421680	uc009wxc.1	+	RASAL2	Q9UJF2
chr1	179965730	179965738	uc001gnu.1	+	CEP350	Q5VT06
chr1	180042954	180044184	uc001gnv.1	+	CEP350	Q5VT06
chr1	181479613	181479625	uc009wxr.1	+	CACNA1E	Q15878
chr1	181701520	181701544	uc001gox.1	+	CACNA1E	Q15878
chr1	182850399	182852464	uc009wyd.1	+	DHX9	Q08211
chr1	186097210	186101522	uc001grs.1	+	HMCN1	Q96RW7
chr1	192544872	192544884	uc001gsi.1	+	RGS1	Q08116
chr1	196311325	196311379	uc001gth.1	-	KCNT2	Q6UVM3
chr1	197515094	197515104	uc001guc.1	-	DENND1B	Q6P3S1
chr1	197515109	197515894	uc001guc.1	-	DENND1B	Q6P3S1
chr1	197515896	197522187	uc001guc.1	-	DENND1B	Q6P3S1
chr1	197522192	197522199	uc001guc.1	-	DENND1B	Q6P3S1
chr1	197522203	197552379	uc001guc.1	-	DENND1B	Q6P3S1
chr1	198828002	198828109	uc001gux.1	-	NA	NA
chr1	198828236	198828259	uc001guy.1	-	NA	NA
chr1	199996770	199996793	uc001gvb.1	+	NR5A2	O00482
chr1	199996800	199996816	uc001gvb.1	+	NR5A2	O00482
chr1	199996848	199996856	uc001gvb.1	+	NR5A2	O00482
chr1	199996890	199996894	uc001gvb.1	+	NR5A2	O00482
chr1	199996926	199996938	uc001gvb.1	+	NR5A2	O00482
chr1	200974517	200974822	uc001gvt.1	-	KIF21B	O75037
chr1	201751304	201751322	uc001gwy.1	+	NAV1	Q8NEY1
chr1	201751325	201751332	uc001gwy.1	+	NAV1	Q8NEY1
chr1	201751342	201751350	uc001gwy.1	+	NAV1	Q8NEY1
chr1	201751353	201751497	uc001gwy.1	+	NAV1	Q8NEY1
chr1	201924650	201924654	uc001gxc.1	+	TIMM17A	Q99595
chr1	202878169	202878279	uc001gym.1	-	KLHL12	Q53G59
chr1	202887416	202887516	uc001gyn.1	-	KLHL12	Q53G59
chr1	203025912	203026057	uc001gzb.1	+	PPFIA4	O75335
chr1	203026062	203026069	uc001gzb.1	+	PPFIA4	O75335
chr1	203026071	203026078	uc001gzb.1	+	PPFIA4	O75335
chr1	203028313	203028327	uc001gzb.1	+	PPFIA4	O75335
chr1	203191432	203191449	uc009xal.1	-	CHIT1	Q13231
chr1	203192268	203192285	uc009xal.1	-	CHIT1	Q13231
chr1	203192319	203192335	uc009xal.1	-	CHIT1	Q13231
chr1	203192360	203192374	uc009xal.1	-	CHIT1	Q13231
chr1	203192380	203192387	uc009xal.1	-	CHIT1	Q13231
chr1	203691606	203691700	uc001gzx.1	+	ATP2B4	P23634
chr1	204212248	204214131	uc009xav.1	-	PLEKHA6	Q9Y2H5
chr1	204226877	204226997	uc009xaw.1	-	PLEKHA6	Q9Y2H5
chr1	204956546	204956637	uc001hbn.1	+	NFASC	O94856
chr1	205277829	205277860	uc009xbj.1	-	NUAK2	Q9H093
chr1	206516200	206566048	uc009xbt.1	+	SRGAP2	NA
chr1	206756618	206756623	uc001heg.1	+	RASSF5	Q8WWW0
chr1	206756636	206756640	uc001heg.1	+	RASSF5	Q8WWW0
chr1	206756644	206756678	uc001heg.1	+	RASSF5	Q8WWW0
chr1	206756683	206756702	uc001heg.1	+	RASSF5	Q8WWW0
chr1	213186754	213186760	uc001hkb.1	-	ANGEL2	Q5VTE6
chr1	216896642	216896807	uc001hkw.1	-	ESRRG	P62508
chr1	220310146	220310196	uc001hmd.1	+	IARS2	Q9NSE4
chr1	220335597	220335601	uc001hmh.1	-	RAB3GAP2	Q9H2M9
chr1	220335603	220338137	uc001hmh.1	-	RAB3GAP2	Q9H2M9
chr1	220773140	220773186	uc001hmo.2	+	MARK1	Q9P0L2
chr1	222800917	222801009	uc009xea.1	+	MIA3	Q5JRA6
chr1	222885660	222885664	uc001hnn.1	-	AIDA	Q96BJ3
chr1	222885682	222885688	uc001hnn.1	-	AIDA	Q96BJ3
chr1	222885701	222885768	uc001hnn.1	-	AIDA	Q96BJ3
chr1	222885779	222885836	uc001hnn.1	-	AIDA	Q96BJ3
chr1	222885844	222885854	uc001hnn.1	-	AIDA	Q96BJ3
chr1	224619465	224621732	uc001hoq.2	-	WDR26	Q9H7D7
chr1	226111431	226111471	uc001hpp.1	-	PYCR2	Q96C36
chr1	226374377	226374423	uc001hpy.1	-	ACBD3	Q9H3P7
chr1	227222361	227222495	uc001hqt.1	-	CDC42BPA	Q5VT25
chr1	227262014	227268718	uc001hqp.1	-	CDC42BPA	Q5VT25
chr1	227288734	227288940	uc001hqq.1	-	CDC42BPA	Q5VT25
chr1	228465341	228465463	uc001hsp.1	+	OBSCN	Q5VST9
chr1	228465490	228465541	uc001hsp.1	+	OBSCN	Q5VST9
chr1	228465550	228466398	uc001hsp.1	+	OBSCN	Q5VST9
chr1	228466403	228466433	uc001hsp.1	+	OBSCN	Q5VST9
chr1	228468231	228468254	uc001hsq.1	+	OBSCN	Q5VST9
chr1	228468273	228468279	uc001hsq.1	+	OBSCN	Q5VST9
chr1	228468292	228468313	uc001hsq.1	+	OBSCN	Q5VST9
chr1	228468327	228468348	uc001hsq.1	+	OBSCN	Q5VST9
chr1	228468363	228468389	uc001hsq.1	+	OBSCN	Q5VST9
chr1	228468399	228468424	uc001hsq.1	+	OBSCN	Q5VST9
chr1	228468432	228468455	uc001hsq.1	+	OBSCN	Q5VST9
chr1	228468466	228468475	uc001hsq.1	+	OBSCN	Q5VST9
chr1	228468477	228469668	uc001hsq.1	+	OBSCN	Q5VST9
chr1	228522517	228522544	uc001hsr.1	+	OBSCN	Q5VST9
chr1	235388031	235397807	uc001hwt.2	-	ARID4B	Q4LE39
chr1	235916550	235916574	uc009xga.1	-	LYST	Q99698
chr1	236156958	236157045	uc009xgc.1	-	NID1	P14543
chr1	236157060	236157085	uc009xgc.1	-	NID1	P14543
chr1	236157129	236157139	uc009xgc.1	-	NID1	P14543
chr1	236157148	236157167	uc009xgc.1	-	NID1	P14543
chr1	236157171	236175228	uc009xgc.1	-	NID1	P14543
chr1	236175235	236175248	uc009xgc.1	-	NID1	P14543
chr1	236175252	236175272	uc009xgc.1	-	NID1	P14543
chr1	236175274	236175317	uc009xgc.1	-	NID1	P14543
chr1	236175324	236175343	uc009xgc.1	-	NID1	P14543
chr1	236902592	236902617	uc001hyh.2	+	ACTN2	P35609
chr1	236902619	236902647	uc001hyh.2	+	ACTN2	P35609
chr1	236902652	236902661	uc001hyh.2	+	ACTN2	P35609
chr1	236973803	236976043	uc009xgj.1	+	MTR	Q99707
chr1	241032099	241032152	uc001hyt.2	-	RGS7	P49802
chr1	243329396	243329415	uc001hzv.1	-	CEP170	Q5SW79
chr1	244214561	244214733	uc001iad.2	+	ZBTB18	Q99592
chr1	244217098	244217103	uc001iaf.1	+	ZBTB18	Q99592
chr1	245809394	245847550	uc001ibh.1	+	KIF26B	Q2KJY2
chr1	247081673	247081679	uc001ibu.1	-	AHCTF1	Q8WYP5
chr10	225934	225952	uc001ifn.1	+	ZMYND11	Q15326
chr10	255829	255850	uc009xhh.1	+	ZMYND11	Q15326
chr10	459998	460050	uc009xhj.1	-	DIP2C	Q9Y2E4
chr10	3199669	3199723	uc009xhv.1	-	PITRM1	Q5JRX3
chr10	11047259	11047350	uc001iki.2	+	CELF2	O95319
chr10	11207449	11207467	uc009xiw.1	+	CELF2	O95319
chr10	12077423	12077440	uc009xiy.1	-	UPF2	Q9HAU5
chr10	13523089	13523124	uc001imn.2	-	BEND7	Q8N7W2
chr10	14964988	14970099	uc009xjj.1	-	DCLRE1C	Q96SD1
chr10	14965031	14970102	uc009xjj.1	-	DCLRE1C	Q96SD1
chr10	14970108	14976503	uc009xjj.1	-	DCLRE1C	Q96SD1
chr10	14974895	14976504	uc009xjj.1	-	DCLRE1C	Q96SD1
chr10	14976506	14976774	uc009xjj.1	-	DCLRE1C	Q96SD1
chr10	14981829	14981840	uc001ino.1	-	DCLRE1C	Q96SD1
chr10	14981842	14981860	uc001ino.1	-	DCLRE1C	Q96SD1
chr10	14981866	14995927	uc001inr.1	-	DCLRE1C	Q96SD1
chr10	14987137	14987162	uc001ino.1	-	DCLRE1C	Q96SD1
chr10	14987164	14987173	uc001ino.1	-	DCLRE1C	Q96SD1
chr10	14987179	14991038	uc001ino.1	-	DCLRE1C	Q96SD1
chr10	14991040	14991056	uc001ino.1	-	DCLRE1C	Q96SD1
chr10	14991061	14995927	uc001ino.1	-	DCLRE1C	Q96SD1
chr10	14995929	14995933	uc001ino.1	-	DCLRE1C	Q96SD1
chr10	14995938	14995970	uc001ino.1	-	DCLRE1C	Q96SD1
chr10	14995974	14995981	uc001ino.1	-	DCLRE1C	Q96SD1
chr10	14995984	14995990	uc001ino.1	-	DCLRE1C	Q96SD1
chr10	14995992	14996008	uc001ino.1	-	DCLRE1C	Q96SD1
chr10	14996078	14996090	uc001ino.1	-	DCLRE1C	Q96SD1
chr10	17271244	17271256	uc001iov.1	+	VIM	P08670
chr10	17271263	17271286	uc001iov.1	+	VIM	P08670
chr10	17271343	17271349	uc001ipa.1	+	VIM	P08670
chr10	17737048	17742273	uc009xjw.1	+	STAM	Q92783
chr10	22605299	22605346	uc001ire.1	+	COMMD3	Q9UBI1
chr10	24508555	24508724	uc009xki.1	+	KIAA1217	Q5T5P2
chr10	32098144	32098245	uc001ivx.1	-	ARHGAP12	Q8IWW6
chr10	32197792	32197803	uc001ivy.1	-	ARHGAP12	Q8IWW6
chr10	32197816	32197830	uc001ivy.1	-	ARHGAP12	Q8IWW6
chr10	32556713	32557633	uc001iwf.1	-	EPC1	Q9H2F5
chr10	32635844	32636113	uc001iwg.1	-	EPC1	Q9H2F5
chr10	32667463	32667476	uc001iwi.2	-	EPC1	Q9H2F5
chr10	32667500	32667508	uc001iwi.2	-	EPC1	Q9H2F5
chr10	34671826	34673182	uc001ixs.1	-	PARD3	Q8TEW0
chr10	34759190	34806087	uc001ixp.1	-	PARD3	Q8TEW0
chr10	35464790	35468158	uc001iyj.1	+	CREM	Q03060
chr10	35930358	35930362	uc001iyz.1	-	FZD8	Q9H461
chr10	45477969	45477975	uc001jbt.1	+	RASSF4	Q9H2L5
chr10	45477977	45478007	uc001jbt.1	+	RASSF4	Q9H2L5
chr10	45478009	45478014	uc001jbt.1	+	RASSF4	Q9H2L5
chr10	45478022	45478040	uc001jbt.1	+	RASSF4	Q9H2L5
chr10	49609645	49609653	uc001jgm.1	+	MAPK8	P45983
chr10	49609655	49609703	uc001jgn.1	+	MAPK8	P45983
chr10	52619701	52645435	uc001jjk.1	-	A1CF	Q9NQ94
chr10	52834234	52834299	uc001jjn.2	+	PRKG1	Q13976
chr10	52834304	52834350	uc001jjn.2	+	PRKG1	Q13976
chr10	52834234	52834299	uc001jjo.2	+	PRKG1	Q13976
chr10	60553244	60553273	uc001jkj.1	+	BICC1	Q9H694
chr10	61827693	61842495	uc009xpb.1	-	ANK3	Q12955
chr10	61894068	61894116	uc001jla.1	-	ANK3	Q12955
chr10	61932078	61932161	uc001jkx.1	-	ANK3	Q12955
chr10	61967985	61967991	uc001jlc.1	-	ANK3	Q12955
chr10	62149297	62149302	uc001jky.1	-	ANK3	Q12955
chr10	62149305	62149323	uc001jky.1	-	ANK3	Q12955
chr10	62149327	62149335	uc001jky.1	-	ANK3	Q12955
chr10	62149340	62149364	uc001jky.1	-	ANK3	Q12955
chr10	62149377	62149389	uc001jky.1	-	ANK3	Q12955
chr10	62149394	62149404	uc001jky.1	-	ANK3	Q12955
chr10	62149415	62149434	uc001jky.1	-	ANK3	Q12955
chr10	62149441	62149448	uc001jky.1	-	ANK3	Q12955
chr10	62149451	62149467	uc001jky.1	-	ANK3	Q12955
chr10	62637787	62637816	uc009xpd.1	-	RHOBTB1	O94844
chr10	62648676	62648943	uc001jll.1	-	RHOBTB1	O94844
chr10	63661443	63661468	uc001jlt.1	+	ARID5B	Q14865
chr10	64950666	64950868	uc001jmo.1	-	JMJD1C	Q15652
chr10	64968540	64968561	uc009xpk.1	-	JMJD1C	Q15652
chr10	70097373	70097388	uc001jny.2	+	HNRNPH3	P31942
chr10	70097417	70097649	uc001jny.2	+	HNRNPH3	P31942
chr10	72299338	72299363	uc001jre.2	+	PALD1	Q9ULE6
chr10	72299403	72299449	uc001jre.2	+	PALD1	Q9ULE6
chr10	72299453	72299462	uc001jre.2	+	PALD1	Q9ULE6
chr10	72299464	72299468	uc001jre.2	+	PALD1	Q9ULE6
chr10	72299473	72299480	uc001jre.2	+	PALD1	Q9ULE6
chr10	72299489	72299507	uc001jre.2	+	PALD1	Q9ULE6
chr10	72299511	72300906	uc001jre.2	+	PALD1	Q9ULE6
chr10	72300914	72300993	uc001jre.2	+	PALD1	Q9ULE6
chr10	72300998	72301225	uc001jre.2	+	PALD1	Q9ULE6
chr10	72301227	72301233	uc001jre.2	+	PALD1	Q9ULE6
chr10	72301235	72307067	uc001jre.2	+	PALD1	Q9ULE6
chr10	73111476	73111481	uc001jru.2	+	SLC29A3	Q9BZD2
chr10	73111484	73111493	uc001jru.2	+	SLC29A3	Q9BZD2
chr10	73405588	73405599	uc001jry.2	+	CDH23	Q9H251
chr10	73581728	73581733	uc001jsl.1	-	PSAP	P07602
chr10	73581742	73581769	uc001jsl.1	-	PSAP	P07602
chr10	73963240	73963251	uc001jsr.1	-	ASCC1	Q8N9N2
chr10	73963253	73963282	uc001jsr.1	-	ASCC1	Q8N9N2
chr10	75239103	75239275	uc001juh.1	-	PPP3CB	P16298
chr10	75301448	75301496	uc001juq.1	-	USP54	Q70EL1
chr10	75335417	75335433	uc001juo.1	-	USP54	Q70EL1
chr10	75549930	75550745	uc001jvg.1	+	ZSWIM8	A7E2V4
chr10	75551617	75552028	uc001jvi.1	+	ZSWIM8	A7E2V4
chr10	75566541	75566597	uc009xro.1	-	NDST2	P52849
chr10	75597240	75597269	uc001jvw.1	-	CAMK2G	Q13555
chr10	76285001	76285148	uc001jwl.1	+	ADK	P55263
chr10	77542521	77542545	uc001jxi.1	+	C10orf11	Q9H2I8
chr10	77542557	77542567	uc001jxi.1	+	C10orf11	Q9H2I8
chr10	77542614	77542733	uc001jxi.1	+	C10orf11	Q9H2I8
chr10	78674791	78674807	uc001jxq.1	-	KCNMA1	Q12791
chr10	78869999	78943290	uc001jxk.1	-	KCNMA1	Q12791
chr10	79601888	79601951	uc001jzl.2	-	DLG5	Q8TDM6
chr10	79613241	79613295	uc001jzj.1	-	DLG5	Q8TDM6
chr10	81036938	81037029	uc001kah.1	+	ZMIZ1	Q9ULJ6
chr10	85961583	85961614	uc009xst.1	+	CDHR1	Q96JP9
chr10	85961618	85961645	uc009xst.1	+	CDHR1	Q96JP9
chr10	85961659	85962760	uc009xst.1	+	CDHR1	Q96JP9
chr10	85962764	85962788	uc009xst.1	+	CDHR1	Q96JP9
chr10	85962795	85962819	uc009xst.1	+	CDHR1	Q96JP9
chr10	88230833	88230860	uc009xsv.1	-	WAPAL	Q7Z5K2
chr10	88478484	88478489	uc009xta.1	+	LDB3	O75112
chr10	88683123	88683167	uc001kdz.1	+	BMPR1A	P36894
chr10	90712488	90712511	uc001kfp.1	-	ACTA2	P62736
chr10	91352500	91352586	uc001kgq.1	-	PANK1	Q8TE04
chr10	93221852	93250998	uc009xty.1	+	HECTD2	Q5U5R9
chr10	93726394	93740246	uc001kht.1	+	BTAF1	O14981
chr10	94000108	94000118	uc001khu.1	-	CPEB3	Q8NE35
chr10	94833652	94833678	uc001kil.2	+	CYP26A1	O43174
chr10	94833684	94833691	uc001kil.2	+	CYP26A1	O43174
chr10	94834065	94834161	uc001kim.1	+	CYP26A1	O43174
chr10	95517566	95517779	uc001kjc.2	+	LGI1	O95970
chr10	95517792	95517798	uc001kjc.2	+	LGI1	O95970
chr10	95517800	95517816	uc001kjc.2	+	LGI1	O95970
chr10	95517819	95517893	uc001kjc.2	+	LGI1	O95970
chr10	95517897	95517901	uc001kjc.2	+	LGI1	O95970
chr10	95517819	95517893	uc001kjd.2	+	LGI1	O95970
chr10	96044605	96044613	uc001kjp.2	+	PLCE1	Q9P212
chr10	96447888	96447900	uc009xus.1	+	CYP2C18	P33260
chr10	96447930	96447955	uc009xus.1	+	CYP2C18,CYP2C19	P33260,P33261
chr10	98312784	98312816	uc001kmn.1	-	TM9SF3	Q9HD45
chr10	98741041	98741048	uc001kmv.1	+	C10orf12	Q8N655
chr10	98741054	98741064	uc001kmv.1	+	C10orf12	Q8N655
chr10	98741081	98741109	uc001kmv.1	+	C10orf12	Q8N655
chr10	99150550	99150601	uc009xvm.1	-	RRP12	Q5JTH9
chr10	99161058	99161065	uc001knf.1	-	RRP12	Q5JTH9
chr10	99211428	99211432	uc009xvr.1	+	ZDHHC16	Q969W1
chr10	99221353	99221380	uc001knq.1	-	MMS19	Q96T76
chr10	99227314	99227340	uc009xvs.1	-	MMS19	Q96T76
chr10	99237123	99243908	uc009xvt.1	-	MMS19	Q96T76
chr10	99410698	99416614	uc009xvw.1	+	PI4K2A	Q9BTU6
chr10	99677342	99696123	uc001kot.1	-	CRTAC1	Q9NQ79
chr10	100185626	100185649	uc009xwa.1	-	HPS1	Q92902
chr10	100185651	100185696	uc009xwa.1	-	HPS1	Q92902
chr10	100185722	100185742	uc009xwa.1	-	HPS1	Q92902
chr10	100195467	100195529	uc001kpj.1	-	HPS1	Q92902
chr10	100995530	100995619	uc009xwc.1	-	HPSE2	Q8WWQ2
chr10	101163324	101180562	uc001kpq.1	-	GOT1	P17174
chr10	101380093	101380116	uc001kpx.2	-	SLC25A28	Q96A46
chr10	101380126	101380136	uc001kpx.2	-	SLC25A28	Q96A46
chr10	101380143	101380162	uc001kpx.2	-	SLC25A28	Q96A46
chr10	101380166	101380221	uc001kpx.2	-	SLC25A28	Q96A46
chr10	101915942	101915997	uc001kqm.2	-	ERLIN1	O75477
chr10	102222812	102222819	uc001krb.1	+	WNT8B	Q93098
chr10	102222825	102222837	uc001krb.1	+	WNT8B	Q93098
chr10	102222920	102222925	uc001krb.1	+	WNT8B	Q93098
chr10	104164961	104165293	uc001kve.1	-	PSD	A5PKW4
chr10	104262405	104262452	uc001kvv.1	-	ACTR1A	P61163
chr10	104614046	104614053	uc001kwj.1	+	C10orf32	Q96B45
chr10	104614061	104622640	uc001kwj.1	+	C10orf32	Q96B45
chr10	104614133	104622643	uc001kwj.1	+	C10orf32	Q96B45
chr10	104622646	104622679	uc001kwj.1	+	C10orf32	Q96B45
chr10	112058432	112058555	uc001kzb.1	-	SMNDC1	O75940
chr10	112581455	112581468	uc001kzf.1	+	RBM20	Q5T481
chr10	112581473	112581487	uc001kzf.1	+	RBM20	Q5T481
chr10	112581505	112581512	uc001kzf.1	+	RBM20	Q5T481
chr10	115388757	115388780	uc009xyb.1	-	NRAP	Q86VF7
chr10	115423765	115423805	uc001laj.1	-	NRAP	Q86VF7
chr10	115904271	115904375	uc009xyd.1	-	C10orf118	Q7Z3E2
chr10	115963149	115963171	uc001lbj.2	+	TDRD1	Q9BXT4
chr10	115963203	115963208	uc001lbj.2	+	TDRD1	Q9BXT4
chr10	115963210	115963218	uc001lbj.2	+	TDRD1	Q9BXT4
chr10	116251584	116251637	uc009xyg.1	-	ABLIM1	O14639
chr10	116335282	116335358	uc009xyo.1	-	ABLIM1	O14639
chr10	118031542	118031571	uc001lci.1	-	GFRA1	P56159
chr10	118031613	118031617	uc001lci.1	-	GFRA1	P56159
chr10	118031653	118031676	uc001lci.1	-	GFRA1	P56159
chr10	118031683	118031691	uc001lci.1	-	GFRA1	P56159
chr10	118031741	118031794	uc001lci.1	-	GFRA1	P56159
chr10	119134806	119134836	uc001lde.1	-	PDZD8	Q8NEN9
chr10	119134912	119134920	uc001lde.1	-	PDZD8	Q8NEN9
chr10	121612617	121612706	uc001leq.1	-	MCMBP	Q9BTE3
chr10	122612036	122630833	uc001lfd.1	+	WDR11	Q9BZH6
chr10	122646201	122648595	uc009xzn.1	+	WDR11	Q9BZH6
chr10	123263432	123263455	uc001lfl.2	-	FGFR2	P21802
chr10	123274748	123276986	uc001lfg.2	-	FGFR2	P21802
chr10	124152697	124152716	uc001lgh.1	+	PLEKHA1	Q9HB21
chr10	124754070	124754170	uc001lgz.2	-	IKZF5	Q9H5V7
chr10	127424213	127424233	uc001lir.2	+	EDRF1	Q3B7T1
chr10	127429026	127429072	uc001lis.1	+	EDRF1	Q3B7T1
chr10	127548529	127548544	uc009yam.1	-	DHX32	Q7L7V1
chr10	128974660	128974669	uc001lju.1	-	FAM196A	Q6ZSG2
chr10	129535955	129536824	uc001ljy.1	+	FOXI2	Q6ZQN5
chr10	131762033	131762067	uc001lki.1	-	EBF3	Q9H4W6
chr10	131762085	131762091	uc001lki.1	-	EBF3	Q9H4W6
chr10	133747960	133758824	uc001lkt.1	+	PPP2R2D	Q66LE6
chr11	248767	248934	uc001lop.2	+	PSMD13	Q9UNM6
chr11	293826	293832	uc001lov.2	+	ATHL1	Q32M88
chr11	823527	823538	uc009ycl.1	+	PNPLA2	Q96AD5
chr11	972062	972163	uc001lsu.1	+	AP2A2	O94973
chr11	1250407	1250411	uc001lta.2	+	MUC5B	Q9HC84
chr11	1471817	1472617	uc009ycw.1	+	BRSK2	Q8IWQ3
chr11	1491496	1502115	uc001ltp.1	-	MOB2	Q70IA6
chr11	3121410	3123511	uc009ydv.1	-	OSBPL5	Q9H0X9
chr11	3727804	3727857	uc001lyg.1	-	NUP98	P52948
chr11	5248282	5248297	uc001mae.1	-	HBB	P68871
chr11	6577913	6577945	uc001mdu.2	+	DNHD1	Q96M86
chr11	6577948	6577957	uc001mdu.2	+	DNHD1	Q96M86
chr11	6631369	6631422	uc001mei.1	+	ILK	Q13418
chr11	7870604	7870651	uc001mfr.1	+	NA	NA
chr11	9406204	9406296	uc001mho.1	+	IPO7	O95373
chr11	9990075	9990092	uc001mih.2	-	SBF2	Q86WG5
chr11	10823014	10823077	uc009yge.1	-	EIF4G2	P78344
chr11	10823092	10823155	uc009yge.1	-	EIF4G2	P78344
chr11	11959804	11959808	uc001mjt.1	+	USP47	Q96K76
chr11	12901255	12901287	uc009ygl.1	+	TEAD1	P28347
chr11	16424233	16424305	uc001mmd.1	-	SOX6	P35712
chr11	16424313	16424320	uc001mmd.1	-	SOX6	P35712
chr11	16424322	16424329	uc001mmd.1	-	SOX6	P35712
chr11	16424333	16424409	uc001mmd.1	-	SOX6	P35712
chr11	17099189	17099197	uc001mmp.1	-	RPS13	P62277
chr11	17099209	17099220	uc001mmp.1	-	RPS13	P62277
chr11	17757495	17757549	uc001mnk.2	+	KCNC1	P48547
chr11	18042538	18062309	uc009yhe.1	-	TPH1	P17752
chr11	20070274	20070325	uc009yhz.1	+	NAV2	Q8IVL1
chr11	20077311	20077317	uc001mpu.1	+	NAV2	Q8IVL1
chr11	20077319	20077326	uc001mpu.1	+	NAV2	Q8IVL1
chr11	20077328	20077353	uc001mpu.1	+	NAV2	Q8IVL1
chr11	20620946	20621180	uc001mqd.1	+	SLC6A5	Q9Y345
chr11	20620946	20621174	uc009yic.1	+	SLC6A5	Q9Y345
chr11	20621214	20622708	uc009yic.1	+	SLC6A5	Q9Y345
chr11	20622766	20622790	uc009yic.1	+	SLC6A5	Q9Y345
chr11	20622807	20622859	uc009yic.1	+	SLC6A5	Q9Y345
chr11	20622961	20622969	uc009yic.1	+	SLC6A5	Q9Y345
chr11	20623011	20623196	uc009yic.1	+	SLC6A5	Q9Y345
chr11	20623041	20628578	uc009yic.1	+	SLC6A5	Q9Y345
chr11	27680112	27742172	uc001mrx.1	-	BDNF	P23560
chr11	27722854	27722880	uc001mrv.1	-	BDNF	P23560
chr11	27723006	27723093	uc001mrv.1	-	BDNF	P23560
chr11	27742187	27742192	uc001mrx.1	-	BDNF	P23560
chr11	27742205	27742245	uc001mrx.1	-	BDNF	P23560
chr11	27742260	27742270	uc001mrx.1	-	BDNF	P23560
chr11	27742962	27743296	uc001msa.1	-	BDNF	P23560
chr11	28318292	28318309	uc001msi.2	+	METTL15	A6NJ78
chr11	30601921	30602003	uc001msr.1	-	MPPED2	Q15777
chr11	30602017	30602028	uc001msr.1	-	MPPED2	Q15777
chr11	32954638	32954656	uc001mua.2	+	QSER1	Q2KHR3
chr11	32954659	32954676	uc001mua.2	+	QSER1	Q2KHR3
chr11	34378573	34378774	uc001mvl.1	-	ABTB2	Q8N961
chr11	34482784	34482914	uc001mvn.1	+	CAT	P04040
chr11	43340190	43343013	uc001mxg.2	+	API5	Q9BZZ5
chr11	45949471	45950184	uc001nbz.1	+	GYLTL1B	Q8N3Y3
chr11	46569948	46569956	uc009ylc.1	-	AMBRA1	Q9C0C7
chr11	46569971	46569978	uc009ylc.1	-	AMBRA1	Q9C0C7
chr11	46569995	46570050	uc009ylc.1	-	AMBRA1	Q9C0C7
chr11	46837865	46840054	uc009ylg.1	-	CKAP5	Q14008
chr11	47198405	47198419	uc001ndt.1	-	ARFGAP2	Q8N6H7
chr11	47281963	47282000	uc001nep.1	+	NR1H3	Q13133
chr11	47312161	47312252	uc009ylo.1	+	MADD	Q8WXG6
chr11	47510567	47510576	uc001nfl.1	-	CELF1	Q92879
chr11	56569552	56569558	uc001njg.1	-	NA	NA
chr11	56569563	56569570	uc001njg.1	-	NA	NA
chr11	56569623	56569627	uc001njg.1	-	NA	NA
chr11	56587113	56587123	uc001njg.1	-	OR5G3	NA
chr11	59344278	59368346	uc009ymr.1	-	OSBP	P22059
chr11	59554510	59557993	uc009ymt.1	+	STX3	Q13277
chr11	61105413	61106554	uc009ynm.1	+	DAK	Q3LXA3
chr11	61309859	61309870	uc001nrw.1	-	SYT7	O43581
chr11	61912454	61912695	uc001nsy.1	+	INCENP	Q9NQS7
chr11	62339030	62340214	uc001ntn.1	-	EEF1G	P26641
chr11	62394115	62394836	uc001ntz.1	-	GANAB	Q14697
chr11	63533414	63533434	uc009yow.1	-	NA	NA
chr11	63662631	63662675	uc001nyb.1	+	MARK2	Q7KZI7
chr11	64360880	64360884	uc009ypt.1	+	SLC22A12	Q96S37
chr11	64360891	64360916	uc009ypt.1	+	SLC22A12	Q96S37
chr11	64684608	64684625	uc001obx.1	-	ATG2A	Q2TAZ0
chr11	65101351	65101357	uc001odm.1	+	DPF2	Q92785
chr11	65298100	65299106	uc001oee.1	+	SCYL1	Q96KG9
chr11	65374751	65375919	uc001oex.1	-	MAP3K11	Q16584
chr11	65408352	65408376	uc009yqq.1	+	SIPA1	Q96FS4
chr11	65408378	65408384	uc009yqq.1	+	SIPA1	Q96FS4
chr11	65547793	65547814	uc001ofo.2	-	AP5B1	Q2VPB7
chr11	66108323	66108341	uc009yre.1	-	BRMS1	Q9HCU9
chr11	66188475	66188487	uc001ohx.1	+	NPAS4	Q8IUM7
chr11	66188495	66188512	uc001ohx.1	+	NPAS4	Q8IUM7
chr11	66188518	66188538	uc001ohx.1	+	NPAS4	Q8IUM7
chr11	66188551	66188568	uc001ohx.1	+	NPAS4	Q8IUM7
chr11	66188575	66188582	uc001ohx.1	+	NPAS4	Q8IUM7
chr11	66188586	66188591	uc001ohx.1	+	NPAS4	Q8IUM7
chr11	66188629	66188633	uc001ohx.1	+	NPAS4	Q8IUM7
chr11	66264769	66272101	uc001oih.1	+	DPP3	Q9NY33
chr11	66617199	66617239	uc001ojm.1	-	PC	P11498
chr11	66617246	66617260	uc001ojm.1	-	PC	P11498
chr11	66617266	66617275	uc001ojm.1	-	PC	P11498
chr11	66617280	66617290	uc001ojm.1	-	PC	P11498
chr11	66617292	66617335	uc001ojm.1	-	PC	P11498
chr11	66974981	66986835	uc001ojy.1	+	KDM2A	Q9Y2K7
chr11	67012660	67012722	uc001ojz.1	+	KDM2A	Q9Y2K7
chr11	67196998	67198935	uc009yrr.1	+	RPS6KB2	Q9UBS0
chr11	67376023	67376170	uc009yrz.1	+	NDUFV1	P49821
chr11	68343426	68363664	uc001onz.1	+	PPP6R3	Q5H9R7
chr11	70208201	70208405	uc001opr.1	+	PPFIA1	Q13136
chr11	70318924	70318938	uc009ysn.1	+	NA	NA
chr11	70318971	70319038	uc009ysn.1	+	NA	NA
chr11	70319040	70319044	uc009ysn.1	+	NA	NA
chr11	70319046	70319100	uc009ysn.1	+	NA	NA
chr11	71727266	71727306	uc009ysw.1	-	NUMA1	Q14980
chr11	71809868	71809904	uc001oru.1	-	LAMTOR1	Q6IAA8
chr11	71810245	71810302	uc009ytb.1	-	LAMTOR1	Q6IAA8
chr11	71814271	71814322	uc001ort.1	-	LAMTOR1	Q6IAA8
chr11	72018254	72019648	uc001osi.1	-	CLPB	Q9H078
chr11	72466185	72466807	uc001osx.1	-	ARAP1,STARD10	Q96P48,Q9Y365
chr11	73915398	73936293	uc009yty.1	+	PPME1	Q9Y570
chr11	75110562	75110581	uc001owg.2	+	RPS3	P23396
chr11	75110585	75110591	uc001owg.2	+	RPS3	P23396
chr11	75111738	75115091	uc001owk.1	+	RPS3	P23396
chr11	75141015	75141029	uc001owm.1	-	KLHL35	Q6PF15
chr11	75141031	75141037	uc001owm.1	-	KLHL35	Q6PF15
chr11	75141063	75141068	uc001owm.1	-	KLHL35	Q6PF15
chr11	75141093	75141114	uc001owm.1	-	KLHL35	Q6PF15
chr11	75141117	75141124	uc001owm.1	-	KLHL35	Q6PF15
chr11	75141128	75141160	uc001owm.1	-	KLHL35	Q6PF15
chr11	75141177	75141182	uc001owm.1	-	KLHL35	Q6PF15
chr11	75141200	75141215	uc001owm.1	-	KLHL35	Q6PF15
chr11	75141224	75141233	uc001owm.1	-	KLHL35	Q6PF15
chr11	75168816	75168831	uc009yue.1	-	GDPD5	Q8WTR4
chr11	76237506	76237580	uc001oxo.1	+	C11orf30	Q7Z589
chr11	76414508	76415302	uc001oxs.2	-	NA	NA
chr11	77907292	77907323	uc001ozd.2	+	USP35	Q9P2H5
chr11	77907337	77907441	uc001ozd.2	+	USP35	Q9P2H5
chr11	77907420	77907442	uc001ozd.2	+	USP35	Q9P2H5
chr11	77907453	77907510	uc001ozd.2	+	USP35	Q9P2H5
chr11	77907521	77911828	uc001ozd.2	+	USP35	Q9P2H5
chr11	78387368	78387448	uc001ozk.2	-	TENM4	Q6N022
chr11	78413410	78413448	uc009yvb.1	-	TENM4	Q6N022
chr11	84634163	84634396	uc001paj.1	-	DLG2	Q15700
chr11	84634398	84634461	uc001paj.1	-	DLG2	Q15700
chr11	85711736	85718626	uc001pbo.1	-	PICALM	Q13492
chr11	92085262	92085278	uc001pdj.2	+	FAT3	Q8TDW7
chr11	92573728	92577213	uc001pdi.2	+	FAT3	Q8TDW7
chr11	93486835	93488378	uc001pek.1	+	C11orf54	Q9H0W9
chr11	100846788	100846822	uc001pge.1	+	ARHGAP42	A6NI28
chr11	101984875	101985087	uc001pgw.1	+	YAP1	P46937
chr11	105481411	105481467	uc001piv.2	+	GRIA4	P48058
chr11	105481470	105481529	uc001piv.2	+	GRIA4	P48058
chr11	105481622	105481701	uc001piv.2	+	GRIA4	P48058
chr11	105481704	105481724	uc001piv.2	+	GRIA4	P48058
chr11	107422549	107422616	uc001pjk.1	-	ALKBH8	Q96BT7
chr11	107422619	107422638	uc001pjk.1	-	ALKBH8	Q96BT7
chr11	108158327	108158377	uc001pkf.2	+	ATM	Q13315
chr11	108175402	108175475	uc009yxt.1	+	ATM	Q13315
chr11	113126599	113126630	uc001pns.1	+	NCAM1	P13591
chr11	113143742	113143821	uc001pnt.1	+	NCAM1	P13591
chr11	113143823	113143839	uc001pnt.1	+	NCAM1	P13591
chr11	113143842	113143867	uc001pnt.1	+	NCAM1	P13591
chr11	113143904	113143923	uc001pnt.1	+	NCAM1	P13591
chr11	113143925	113143939	uc001pnt.1	+	NCAM1	P13591
chr11	113143966	113143989	uc001pnt.1	+	NCAM1	P13591
chr11	113143996	113144014	uc001pnt.1	+	NCAM1	P13591
chr11	113144036	113144048	uc001pnt.1	+	NCAM1	P13591
chr11	113144099	113144118	uc001pnt.1	+	NCAM1	P13591
chr11	113144122	113144205	uc001pnt.1	+	NCAM1	P13591
chr11	113144212	113144219	uc001pnt.1	+	NCAM1	P13591
chr11	113144225	113144233	uc001pnt.1	+	NCAM1	P13591
chr11	113144241	113144309	uc001pnt.1	+	NCAM1	P13591
chr11	115088689	115088711	uc001pph.2	-	CADM1	Q9BY67
chr11	116732006	116732099	uc001pqb.1	-	SIK3	Q9Y2K2
chr11	117063283	117063541	uc001pqj.1	+	SIDT2	Q8NBJ9
chr11	117077397	117077486	uc001pqs.1	-	PCSK7	Q16549
chr11	117077489	117077509	uc001pqs.1	-	PCSK7	Q16549
chr11	117078687	117078696	uc001pqs.1	-	PCSK7	Q16549
chr11	117078702	117078709	uc001pqs.1	-	PCSK7	Q16549
chr11	117078723	117078770	uc001pqs.1	-	PCSK7	Q16549
chr11	117162523	117162529	uc009yzo.1	-	BACE1	P56817
chr11	118352430	118352492	uc009zab.1	+	KMT2A	Q03164
chr11	118352494	118352499	uc009zab.1	+	KMT2A	Q03164
chr11	118352518	118352522	uc009zab.1	+	KMT2A	Q03164
chr11	118352533	118352580	uc009zab.1	+	KMT2A	Q03164
chr11	118352596	118352604	uc009zab.1	+	KMT2A	Q03164
chr11	118352608	118352615	uc009zab.1	+	KMT2A	Q03164
chr11	118498021	118498052	uc001ptv.1	+	PHLDB1	Q86UU1
chr11	118498077	118498139	uc001ptv.1	+	PHLDB1	Q86UU1
chr11	118502632	118502636	uc009zai.1	+	PHLDB1	Q86UU1
chr11	118502656	118502705	uc009zai.1	+	PHLDB1	Q86UU1
chr11	118502707	118502723	uc009zai.1	+	PHLDB1	Q86UU1
chr11	118502727	118502759	uc009zai.1	+	PHLDB1	Q86UU1
chr11	118502764	118506206	uc009zai.1	+	PHLDB1	Q86UU1
chr11	118502762	118506207	uc009zai.1	+	PHLDB1	Q86UU1
chr11	118506209	118509619	uc009zai.1	+	PHLDB1	Q86UU1
chr11	118502924	118509657	uc001ptx.1	+	PHLDB1	Q86UU1
chr11	118502989	118509659	uc001ptx.1	+	PHLDB1	Q86UU1
chr11	118509662	118509666	uc009zai.1	+	PHLDB1	Q86UU1
chr11	118509671	118509692	uc009zai.1	+	PHLDB1	Q86UU1
chr11	118509700	118509893	uc009zai.1	+	PHLDB1	Q86UU1
chr11	118509900	118509910	uc009zai.1	+	PHLDB1	Q86UU1
chr11	118509927	118509952	uc009zai.1	+	PHLDB1	Q86UU1
chr11	118509957	118514532	uc009zai.1	+	PHLDB1	Q86UU1
chr11	118502656	118502705	uc001ptx.1	+	PHLDB1	Q86UU1
chr11	118502878	118509618	uc001ptx.1	+	PHLDB1	Q86UU1
chr11	118966108	118966117	uc001pvg.1	-	H2AFX	P16104
chr11	118971515	118971553	uc001pvm.1	-	DPAGT1	Q9H3H5
chr11	120008816	120008821	uc001pwz.1	-	TRIM29	Q14134
chr11	120008846	120008853	uc001pwz.1	-	TRIM29	Q14134
chr11	120207946	120207952	uc009zat.1	+	ARHGEF12	Q9NZN5
chr11	122017226	122017305	uc001pyg.1	-	NA	NA
chr11	122022937	122023016	uc001pyh.1	-	NA	NA
chr11	122929615	122929640	uc001pyr.1	-	HSPA8	P11142
chr11	122929643	122929649	uc001pyr.1	-	HSPA8	P11142
chr11	122929656	122929702	uc001pyr.1	-	HSPA8	P11142
chr11	122930041	122930065	uc001pys.1	-	HSPA8	P11142
chr11	122930068	122930074	uc001pys.1	-	HSPA8	P11142
chr11	122930083	122930106	uc001pys.1	-	HSPA8	P11142
chr11	124056351	124056355	uc001pzv.1	+	OR10D3	Q8NH80
chr11	124670277	124670299	uc001qaz.1	-	MSANTD2	Q6P1R3
chr11	125476196	125476258	uc009zbn.1	+	STT3A	P46977
chr11	125496652	125496721	uc001qch.2	+	CHEK1	O14757
chr11	125513982	125514032	uc001qcj.1	+	CHEK1	O14757
chr11	125514067	125514071	uc001qcj.1	+	CHEK1	O14757
chr11	125514074	125514101	uc001qcj.1	+	CHEK1	O14757
chr11	125514104	125514118	uc001qcj.1	+	CHEK1	O14757
chr11	126138700	126138711	uc001qdh.1	-	SRPR	P08240
chr11	126138722	126138744	uc001qdh.1	-	SRPR	P08240
chr11	128563989	128564153	uc001qem.1	+	FLI1	Q01543
chr11	128628010	128628090	uc001qen.2	+	FLI1	Q01543
chr11	128934811	128936763	uc001qfb.2	-	ARHGAP32	A7KAX9
chr11	129744145	129744811	uc009zcr.1	-	NFRKB	Q6P4R8
chr11	129785642	129785755	uc009zcs.1	-	PRDM10	Q9NQV6
chr11	129979324	129979377	uc001qfv.1	+	APLP2	Q06481
chr11	130131769	130131821	uc001qfz.2	-	ZBTB44	Q8NCP5
chr11	132527082	132527214	uc009zcy.1	-	OPCML	Q14982
chr11	132812988	132813020	uc001qgs.1	-	OPCML	Q14982
chr11	133814115	133816187	uc001qgz.2	-	IGSF9B	Q9UPX0
chr11	133826650	133826726	uc001qgx.2	-	IGSF9B	Q9UPX0
chr11	133826738	133826880	uc001qgx.2	-	IGSF9B	Q9UPX0
chr11	134038901	134038949	uc001qhc.1	-	NCAPD3	P42695
chr12	247433	247438	uc001qhw.1	+	IQSEC3	Q9UPP2
chr12	369219	369223	uc009zdj.1	-	SLC6A13	Q9NSD5
chr12	970179	970217	uc001qir.2	+	WNK1	Q9H4A3
chr12	1702969	1702976	uc001qji.2	-	FBXL14	Q8N1E6
chr12	2113598	2113611	uc001qjx.1	-	DCP1B	Q8IZD4
chr12	2229491	2659113	uc001qka.1	+	CACNA1C	Q13936
chr12	2691988	2692017	uc001qkw.1	+	CACNA1C	Q13936
chr12	4554737	4554780	uc001qmr.1	-	FGF6	P10767
chr12	4714080	4719394	uc001qna.1	+	DYRK4	Q9NR20
chr12	5153085	5153094	uc001qni.1	+	KCNA5	P22460
chr12	5153096	5153102	uc001qni.1	+	KCNA5	P22460
chr12	5153105	5153112	uc001qni.1	+	KCNA5	P22460
chr12	5153124	5153141	uc001qni.1	+	KCNA5	P22460
chr12	5153149	5153157	uc001qni.1	+	KCNA5	P22460
chr12	5153283	5153298	uc001qni.1	+	KCNA5	P22460
chr12	6645846	6645865	uc001qow.1	+	GAPDH	P04406
chr12	6665196	6665218	uc001qpc.1	-	IFFO1	Q0D2I5
chr12	6672505	6672678	uc009zeq.1	-	NOP2	P46087
chr12	6690641	6690669	uc001qpr.1	-	CHD4	Q14839
chr12	6690686	6690701	uc001qpr.1	-	CHD4	Q14839
chr12	6690714	6690720	uc001qpr.1	-	CHD4	Q14839
chr12	6690743	6690750	uc001qpr.1	-	CHD4	Q14839
chr12	6690764	6690772	uc001qpr.1	-	CHD4	Q14839
chr12	6772268	6772296	uc001qpv.2	-	ING4	Q9UNL4
chr12	6772298	6772308	uc001qpv.2	-	ING4	Q9UNL4
chr12	6787544	6787571	uc009zew.1	-	ZNF384	Q8TF68
chr12	6787574	6787605	uc009zew.1	-	ZNF384	Q8TF68
chr12	6933660	6934693	uc001qqy.1	+	GPR162	Q16538
chr12	8234884	8245314	uc001qty.1	+	NECAP1	Q8NC96
chr12	8759602	8759608	uc001qup.1	-	AICDA	Q9GZX7
chr12	9232392	9232413	uc001qvj.1	-	A2M	P01023
chr12	12022358	12022378	uc001raa.1	+	ETV6	P41212
chr12	12022398	12022453	uc001raa.1	+	ETV6	P41212
chr12	12022458	12022515	uc001raa.1	+	ETV6	P41212
chr12	14577943	14577958	uc001rcb.2	+	ATF7IP	Q6VMQ6
chr12	14577992	14578016	uc001rcb.2	+	ATF7IP	Q6VMQ6
chr12	19427450	19427558	uc001rec.1	+	PLEKHA5	Q9HAU0
chr12	19475452	19475496	uc001red.1	+	PLEKHA5	Q9HAU0
chr12	21960316	21960420	uc001rfg.1	-	ABCC9	O60706
chr12	24102536	24102637	uc001rfw.1	-	SOX5	P35711
chr12	27069058	27070666	uc001rhj.2	-	ASUN	Q9NVM9
chr12	30816484	30816588	uc001rje.1	-	IPO8	O15397
chr12	31633184	31633189	uc009zjq.1	-	DENND5B	Q6ZUT9
chr12	31648747	31648853	uc001rkk.1	-	DENND5B	Q6ZUT9
chr12	32487450	32487503	uc001rkw.1	+	BICD1	Q96G01
chr12	32908831	32908837	uc001rli.1	-	YARS2	Q9Y2Z4
chr12	39726103	39726210	uc001rlv.1	-	KIF21A	Q7Z4S6
chr12	39734769	39734896	uc001rlw.1	-	KIF21A	Q7Z4S6
chr12	40265739	40265763	uc001rme.1	-	SLC2A13	Q96QE2
chr12	41831541	41831746	uc001rmq.2	+	PDZRN4	Q6ZMN7
chr12	43833480	43833566	uc001rnp.1	-	ADAMTS20	P59510
chr12	46230524	46231142	uc001rot.1	+	ARID2	Q68CP9
chr12	48141534	48141645	uc001rqa.2	-	RAPGEF3	O95398
chr12	48369329	48369396	uc001rqt.1	-	COL2A1	P02458
chr12	49048167	49048184	uc001rsa.1	-	KANSL2	Q9H9L4
chr12	49048186	49048193	uc001rsa.1	-	KANSL2	Q9H9L4
chr12	49048214	49048232	uc001rsa.1	-	KANSL2	Q9H9L4
chr12	49048242	49048267	uc001rsa.1	-	KANSL2	Q9H9L4
chr12	49048275	49048299	uc001rsa.1	-	KANSL2	Q9H9L4
chr12	49054269	49054402	uc001rru.1	-	KANSL2	Q9H9L4
chr12	49061240	49061376	uc001rsc.1	-	KANSL2	Q9H9L4
chr12	49062919	49065650	uc001rrv.1	-	KANSL2	Q9H9L4
chr12	49065706	49073616	uc001rrw.2	-	KANSL2	Q9H9L4
chr12	49579690	49582783	uc001rtq.1	-	TUBA1A	Q71U36
chr12	49582802	49582861	uc001rtq.1	-	TUBA1A	Q71U36
chr12	49579690	49582783	uc001rtr.1	-	TUBA1A	Q71U36
chr12	49688963	49688969	uc001rtu.1	+	PRPH	P41219
chr12	50025643	50025651	uc001rus.1	+	PRPF40B	Q6NWY9
chr12	50055751	50055832	uc001ruu.1	-	FMNL3	Q8IVF7
chr12	50189322	50189360	uc001rvc.2	-	NCKAP5L	Q9HCH0
chr12	50189363	50189377	uc001rvc.2	-	NCKAP5L	Q9HCH0
chr12	50189423	50189429	uc001rvc.2	-	NCKAP5L	Q9HCH0
chr12	50497828	50497833	uc001rvz.1	+	GPD1	P21695
chr12	50616197	50616228	uc001rwh.2	-	LIMA1	Q9UHB6
chr12	50616242	50616268	uc001rwh.2	-	LIMA1	Q9UHB6
chr12	50835373	50835423	uc001rwt.1	+	LARP4	Q71RC2
chr12	51079616	51086787	uc009zlt.1	+	DIP2B	Q9P265
chr12	51590627	51590649	uc001rxy.1	-	POU6F1	Q14863
chr12	51590660	51590691	uc001rxy.1	-	POU6F1	Q14863
chr12	51590693	51590697	uc001rxy.1	-	POU6F1	Q14863
chr12	51590702	51590716	uc001rxy.1	-	POU6F1	Q14863
chr12	51590732	51590738	uc001rxy.1	-	POU6F1	Q14863
chr12	52080152	52080161	uc001ryx.1	+	SCN8A	Q9UQD0
chr12	52216198	52216208	uc001rzc.1	-	NA	NA
chr12	52450278	52450343	uc009zmc.1	+	NR4A1	P22736
chr12	52585758	52585764	uc001rzx.1	-	KRT80	Q6KB66
chr12	52761287	52761294	uc001sag.1	-	NA	NA
chr12	52761301	52761309	uc001sag.1	-	NA	NA
chr12	52914168	52914175	uc001san.1	-	KRT5	P13647
chr12	52914195	52914206	uc001san.1	-	KRT5	P13647
chr12	53074172	53074176	uc001sau.1	-	KRT1	P04264
chr12	53298766	53298771	uc001sbd.1	-	KRT8	P05787
chr12	53410257	53421642	uc001sbi.1	+	EIF4B	P23588
chr12	53848510	53848584	uc009zna.1	+	PCBP2	Q15366
chr12	53856265	53861028	uc001sdj.2	+	PCBP2	Q15366
chr12	54366910	54367025	uc001sem.1	+	HOXC11	O43248
chr12	54378946	54379043	uc001sen.1	+	HOXC10	Q9NYD6
chr12	54393877	54393972	uc001seq.1	+	HOXC6,HOXC9	P09630,P31274
chr12	54422194	54422305	uc001sev.1	+	HOXC6,HOXC4	P09630,P09017
chr12	54426832	54426906	uc001sew.1	+	HOXC4,HOXC5	P09017,Q00444
chr12	54447661	54447706	uc001sex.1	+	HOXC4,	P09017,P09017
chr12	54734331	54734373	uc001sft.1	+	COPZ1	P61923
chr12	56081872	56081880	uc001shf.1	-	ITGA7	Q13683
chr12	56096731	56096735	uc009znx.1	-	ITGA7	Q13683
chr12	56482327	56482379	uc001sji.2	+	ERBB3	P21860
chr12	56487129	56487150	uc001sjj.1	+	ERBB3	P21860
chr12	56487548	56487943	uc009zok.1	+	ERBB3	P21860
chr12	56848398	56848429	uc001slh.1	-	MIP	P30301
chr12	57037464	57037535	uc001sls.1	-	ATP5B	P06576
chr12	57038811	57038818	uc001slt.1	-	ATP5B	P06576
chr12	57038829	57038865	uc001slt.1	-	ATP5B	P06576
chr12	57038870	57038877	uc001slt.1	-	ATP5B	P06576
chr12	57666320	57674313	uc001snu.1	-	R3HDM2	Q9Y2K5
chr12	57906534	57906595	uc001soh.1	+	MARS	P56192
chr12	57943871	57943877	uc001sor.1	+	KIF5A	Q12840
chr12	57944049	57944054	uc001sor.1	+	KIF5A	Q12840
chr12	58209842	58209847	uc001sqj.1	-	AVIL	O75366
chr12	58218441	58218462	uc001sqn.1	-	CTDSP2	O14595
chr12	62654187	62654195	uc001sra.2	+	USP15	Q9Y4E8
chr12	62895345	62895400	uc001srf.1	+	MON2	Q7Z3U7
chr12	62954271	62954473	uc001srh.1	+	MON2	Q7Z3U7
chr12	66859117	66859202	uc001stj.1	-	GRIP1	Q9Y3R0
chr12	67692730	67692841	uc001sto.2	+	CAND1	Q86VP6
chr12	70731169	70731173	uc001svw.1	+	CNOT2	Q9NZN8
chr12	71031176	71031205	uc001swc.2	-	PTPRB	P23467
chr12	71031214	71031218	uc001swc.2	-	PTPRB	P23467
chr12	75601764	75601782	uc009zry.1	-	KCNC2	Q96PR1
chr12	76461231	76462774	uc001sxv.1	-	NAP1L1	P55209
chr12	78511807	78511835	uc009zsf.1	+	NAV3	Q8IVL0
chr12	78511857	78511905	uc009zsf.1	+	NAV3	Q8IVL0
chr12	78511909	78511921	uc009zsf.1	+	NAV3	Q8IVL0
chr12	78511929	78511950	uc009zsf.1	+	NAV3	Q8IVL0
chr12	78511952	78511957	uc009zsf.1	+	NAV3	Q8IVL0
chr12	78511961	78511971	uc009zsf.1	+	NAV3	Q8IVL0
chr12	78511974	78512013	uc009zsf.1	+	NAV3	Q8IVL0
chr12	79611287	79611299	uc001syw.1	+	SYT1	P21579
chr12	80328712	80328731	uc001syz.1	-	PPP1R12A	O14974
chr12	80750262	80750610	uc001szd.2	+	OTOGL	Q3ZCN5
chr12	80750619	80750645	uc001szd.2	+	OTOGL	Q3ZCN5
chr12	81101446	81101498	uc001szf.1	+	MYF6	P23409
chr12	81110718	81110724	uc001szg.2	+	MYF5	P13349
chr12	85267099	85267107	uc001szw.1	-	SLC6A15	Q9H2J7
chr12	88523609	88523653	uc001tat.2	-	CEP290	O15078
chr12	89745817	89745891	uc001tay.1	-	DUSP6	Q16828
chr12	89745995	89746125	uc001tay.1	-	DUSP6	Q16828
chr12	89746145	89746157	uc001tay.1	-	DUSP6	Q16828
chr12	89746176	89746183	uc001tay.1	-	DUSP6	Q16828
chr12	89746214	89746223	uc001tay.1	-	DUSP6	Q16828
chr12	89746225	89746296	uc001tay.1	-	DUSP6	Q16828
chr12	89745817	89745891	uc001taz.1	-	DUSP6	Q16828
chr12	89745995	89746125	uc001taz.1	-	DUSP6	Q16828
chr12	90020370	90020392	uc001tbf.1	-	ATP2B1	P20020
chr12	90049664	90049678	uc001tbg.1	-	ATP2B1	P20020
chr12	90049680	90049697	uc001tbg.1	-	ATP2B1	P20020
chr12	90049708	90049721	uc001tbg.1	-	ATP2B1	P20020
chr12	90049724	90049760	uc001tbg.1	-	ATP2B1	P20020
chr12	90049766	90049789	uc001tbg.1	-	ATP2B1	P20020
chr12	90049792	90049844	uc001tbg.1	-	ATP2B1	P20020
chr12	91502776	91505303	uc001tbm.1	-	LUM	P51884
chr12	91505319	91505384	uc001tbm.1	-	LUM	P51884
chr12	91505392	91505416	uc001tbm.1	-	LUM	P51884
chr12	91505445	91505455	uc001tbm.1	-	LUM	P51884
chr12	91505459	91505465	uc001tbm.1	-	LUM	P51884
chr12	91572331	91572340	uc001tbo.1	-	DCN	P07585
chr12	91572342	91576695	uc001tbo.1	-	DCN	P07585
chr12	91576710	91576739	uc001tbu.1	-	DCN	P07585
chr12	91572344	91572351	uc001tbs.1	-	DCN	P07585
chr12	91572355	91572363	uc001tbs.1	-	DCN	P07585
chr12	95531400	95531454	uc001tdq.1	-	FGD6	Q6ZV73
chr12	99065313	99065477	uc009zto.1	+	APAF1	O14727
chr12	99174967	99225914	uc009ztq.1	-	ANKS1B	Q7Z6G8
chr12	99548100	99548645	uc001tgg.2	-	ANKS1B	Q7Z6G8
chr12	99640290	99640326	uc001tgk.1	-	ANKS1B	Q7Z6G8
chr12	99640329	99640423	uc001tgk.1	-	ANKS1B	Q7Z6G8
chr12	99640505	99640623	uc001tgk.1	-	ANKS1B	Q7Z6G8
chr12	99640638	99640642	uc001tgk.1	-	ANKS1B	Q7Z6G8
chr12	101988747	101988752	uc001tif.1	+	MYBPC1	Q00872
chr12	101988755	101988763	uc001tif.1	+	MYBPC1	Q00872
chr12	101988782	101988795	uc001tif.1	+	MYBPC1	Q00872
chr12	101988824	101988832	uc001tif.1	+	MYBPC1	Q00872
chr12	102179950	102179995	uc001tiv.2	-	GNPTAB	Q3T906
chr12	102512297	102512301	uc001tjc.1	-	NUP37	Q8NFH4
chr12	102517664	102517672	uc009zuc.1	+	PARPBP	Q9NWS1
chr12	102517681	102517728	uc009zuc.1	+	PARPBP	Q9NWS1
chr12	102517739	102517757	uc009zuc.1	+	PARPBP	Q9NWS1
chr12	102874160	102874378	uc001tjm.2	-	IGF1	P05019
chr12	104324189	104324207	uc001tkb.1	+	HSP90B1	P14625
chr12	104324209	104324217	uc001tkb.1	+	HSP90B1	P14625
chr12	104324233	104324255	uc001tkb.1	+	HSP90B1	P14625
chr12	104324281	104324293	uc001tkb.1	+	HSP90B1	P14625
chr12	105508140	105514881	uc001tle.1	+	KIAA1033	Q2M389
chr12	106977033	106977098	uc001tlr.1	+	RFX4	Q33E94
chr12	108618516	108618589	uc001tmu.1	+	WSCD2	Q2TBF2
chr12	109198897	109198960	uc001tnl.1	-	SSH1	Q8WYL5
chr12	109826488	109826494	uc009zvh.1	+	MYO1H	Q8N1T3
chr12	109826506	109826523	uc009zvh.1	+	MYO1H	Q8N1T3
chr12	109907528	109907533	uc009zvi.1	-	KCTD10	Q9H3F6
chr12	109967688	109967713	uc001tot.1	+	UBE3B	Q7Z3V4
chr12	110389074	110391039	uc001tpr.1	-	GIT2	Q14161
chr12	110463547	110467292	uc001tpy.1	+	ANKRD13A	Q8IZ07
chr12	110841406	110841432	uc001tqp.2	-	ANAPC7	Q9UJX3
chr12	111356944	111357002	uc001trx.2	-	MYL2	P10916
chr12	111926561	111926584	uc001tsg.1	-	ATXN2	Q99700
chr12	112303054	112305390	uc001ttb.1	+	MAPKAPK5	Q8IW41
chr12	112666006	112666062	uc001ttr.1	-	HECTD4	Q9Y4D8
chr12	112711574	112711599	uc001tts.2	-	HECTD4	Q9Y4D8
chr12	112744021	112744038	uc009zwc.1	-	HECTD4	Q9Y4D8
chr12	114404105	114404116	uc009zwi.1	-	RBM19	Q9Y4C8
chr12	114841714	114841724	uc001tvr.1	-	TBX5	Q99593
chr12	114841731	114841741	uc001tvr.1	-	TBX5	Q99593
chr12	117604735	117604882	uc001twl.1	-	FBXO21	O94952
chr12	117696243	117696260	uc001twn.1	-	NOS1	P29475
chr12	118405974	118406028	uc001two.2	-	KSR2	Q6VAB6
chr12	120884201	120884206	uc001tyg.1	-	TRIAP1	O43715
chr12	120984208	120984332	uc001tyq.2	+	RNF10	Q8N5U6
chr12	121174783	121174797	uc001tzb.2	+	ACADS	P16219
chr12	121766229	121775195	uc001uai.1	-	ANAPC5	Q9UJX4
chr12	121882010	121882075	uc001uao.1	-	KDM2B	Q8NHM5
chr12	121947790	121947842	uc001uar.1	-	KDM2B	Q8NHM5
chr12	122257377	122257398	uc001ubh.1	+	SETD1B	Q9UPS6
chr12	122257416	122257430	uc001ubh.1	+	SETD1B	Q9UPS6
chr12	122257446	122257459	uc001ubh.1	+	SETD1B	Q9UPS6
chr12	122257461	122257467	uc001ubh.1	+	SETD1B	Q9UPS6
chr12	122263106	122265427	uc001ubi.1	+	SETD1B	Q9UPS6
chr12	122612430	122614496	uc001ubr.2	+	MLXIP	Q9HAP2
chr12	122758653	122758717	uc001ucf.1	-	CLIP1	P30622
chr12	122839080	122839103	uc009zxo.1	-	CLIP1	P30622
chr12	122845614	122848654	uc001ucj.1	-	CLIP1	P30622
chr12	122865037	122865061	uc001ucg.1	-	CLIP1	P30622
chr12	122865100	122865105	uc001ucg.1	-	CLIP1	P30622
chr12	122967200	122967249	uc001ucm.1	-	ZCCHC8	Q6NZY4
chr12	123798240	123799991	uc001ues.1	-	SBNO1	A3KN83
chr12	124017958	124017966	uc001ufe.1	-	RILPL1	Q5EBL4
chr12	125396194	125396228	uc001ugr.2	-	UBC	P0CG48
chr12	125396261	125396465	uc001ugr.2	-	UBC	P0CG48
chr12	125396467	125396507	uc001ugr.2	-	UBC	P0CG48
chr12	125396509	125396549	uc001ugr.2	-	UBC	P0CG48
chr12	125396551	125397358	uc001ugr.2	-	UBC	P0CG48
chr12	125437073	125437116	uc001ugz.1	-	DHX37	Q8IY37
chr12	130926823	130927010	uc001uin.1	-	RIMBP2	O15034
chr12	130926883	130927011	uc001uin.1	-	RIMBP2	O15034
chr12	130927085	130927093	uc001uin.1	-	RIMBP2	O15034
chr12	130927096	130927109	uc001uin.1	-	RIMBP2	O15034
chr12	130927123	130927205	uc001uin.1	-	RIMBP2	O15034
chr12	132547021	132547025	uc001ujp.1	+	EP400	Q96L91
chr12	132547030	132547034	uc001ujp.1	+	EP400	Q96L91
chr12	132547037	132547042	uc001ujp.1	+	EP400	Q96L91
chr12	132547051	132547061	uc001ujp.1	+	EP400	Q96L91
chr12	132547066	132547149	uc001ujp.1	+	EP400	Q96L91
chr12	132547171	132547210	uc001ujp.1	+	EP400	Q96L91
chr12	132547216	132547236	uc001ujp.1	+	EP400	Q96L91
chr12	132547243	132549227	uc001ujp.1	+	EP400	Q96L91
chr12	132834287	132834425	uc009zyr.1	-	GALNT9	Q9HCQ5
chr12	132839202	132862920	uc001ukb.1	-	GALNT9	Q9HCQ5
chr12	132862928	132862938	uc001ukb.1	-	GALNT9	Q9HCQ5
chr12	132862944	132862953	uc001ukb.1	-	GALNT9	Q9HCQ5
chr12	132862962	132863013	uc001ukb.1	-	GALNT9	Q9HCQ5
chr12	133291444	133291451	uc001ukw.2	+	PXMP2,PGAM5	Q9NR77,Q96HS1
chr12	133291455	133291482	uc001ukw.2	+	PXMP2,PGAM5	Q9NR77,Q96HS1
chr12	133291488	133291502	uc001ukw.2	+	PXMP2,PGAM5	Q9NR77,Q96HS1
chr12	133291507	133291588	uc001ukw.2	+	PXMP2,PGAM5	Q9NR77,Q96HS1
chr12	133291592	133294101	uc001ukw.2	+	PXMP2,PGAM5	Q9NR77,Q96HS1
chr13	20220583	20220681	uc001umi.2	+	MPHOSPH8	Q99549
chr13	20220692	20220698	uc001umi.2	+	MPHOSPH8	Q99549
chr13	20220715	20220728	uc001umi.2	+	MPHOSPH8	Q99549
chr13	20220796	20220820	uc001umi.2	+	MPHOSPH8	Q99549
chr13	20220824	20220849	uc001umi.2	+	MPHOSPH8	Q99549
chr13	20220851	20220873	uc001umi.2	+	MPHOSPH8	Q99549
chr13	20220893	20220914	uc001umi.2	+	MPHOSPH8	Q99549
chr13	20220937	20220981	uc001umi.2	+	MPHOSPH8	Q99549
chr13	20221069	20221083	uc001umi.2	+	MPHOSPH8	Q99549
chr13	21170289	21172828	uc001unk.2	+	IFT88	Q13099
chr13	21189932	21189938	uc001unl.1	+	IFT88	Q13099
chr13	21751121	21751130	uc009zzu.1	-	NA	NA
chr13	21751132	21751250	uc009zzu.1	-	NA	NA
chr13	23930112	23930146	uc001uop.1	-	SACS	Q9NZJ4
chr13	23939321	23942626	uc001uoq.1	-	SACS	Q9NZJ4
chr13	24863137	24863169	uc009zzz.1	+	SPATA13	Q96N96
chr13	24871501	24871647	uc001upi.1	+	SPATA13	Q96N96
chr13	25473650	25478196	uc001upu.2	-	CENPJ	Q9HC77
chr13	25745758	25745821	uc001uqa.1	-	AMER2	Q8N7J2
chr13	25745828	25745834	uc001uqa.1	-	AMER2	Q8N7J2
chr13	26043115	26043158	uc001uql.1	+	ATP8A2	Q9NTI2
chr13	26828756	26959352	uc001uqt.1	+	CDK8	P49336
chr13	28896465	28896481	uc010aap.1	-	FLT1	P17948
chr13	28896495	28896502	uc010aap.1	-	FLT1	P17948
chr13	28896516	28896524	uc010aap.1	-	FLT1	P17948
chr13	28896555	28896583	uc010aap.1	-	FLT1	P17948
chr13	28896656	28896661	uc010aap.1	-	FLT1	P17948
chr13	28896743	28896768	uc010aap.1	-	FLT1	P17948
chr13	28903834	28903853	uc010aaq.1	-	FLT1	P17948
chr13	28903855	28903891	uc010aaq.1	-	FLT1	P17948
chr13	28903899	28903906	uc010aaq.1	-	FLT1	P17948
chr13	32835753	32835761	uc001utz.1	+	FRY	Q5TBA9
chr13	33096340	33096391	uc001uuj.2	-	N4BP2L2	Q92802
chr13	33096393	33101669	uc001uuj.2	-	N4BP2L2	Q92802
chr13	35735887	35735952	uc010abi.1	+	NBEA	Q8NFP9
chr13	37599520	37600373	uc001uwf.1	-	SUPT20H	Q8NEM7
chr13	38248479	38357497	uc010abv.1	-	TRPC4	Q9UBN4
chr13	39343715	39343830	uc001uww.2	+	FREM2	Q5SZK8
chr13	39343740	39343838	uc001uww.2	+	FREM2	Q5SZK8
chr13	39343851	39343906	uc001uww.2	+	FREM2	Q5SZK8
chr13	39343920	39343928	uc001uww.2	+	FREM2	Q5SZK8
chr13	39343930	39357229	uc001uww.2	+	FREM2	Q5SZK8
chr13	39357237	39357307	uc001uww.2	+	FREM2	Q5SZK8
chr13	42622892	42622909	uc001uyl.1	+	DGKH	Q86XP1
chr13	43896608	43930288	uc001uyz.2	-	ENOX1	Q8TC92
chr13	45010765	45010785	uc001uzm.2	-	TSC22D1	Q15714
chr13	45911616	45911671	uc001vaa.1	-	TPT1	P13693
chr13	45911676	45911712	uc001vaa.1	-	TPT1	P13693
chr13	45911717	45911743	uc001vaa.1	-	TPT1	P13693
chr13	45976467	45978547	uc001vaf.2	-	SLC25A30	Q5SVS4
chr13	46050336	46056563	uc010aci.1	+	COG3	Q96JB2
chr13	46543886	46543896	uc001var.1	-	ZC3H13	Q5T200
chr13	46543903	46549439	uc001var.1	-	ZC3H13	Q5T200
chr13	46543951	46549452	uc001var.1	-	ZC3H13	Q5T200
chr13	46544051	46549453	uc001var.1	-	ZC3H13	Q5T200
chr13	46549456	46549463	uc001var.1	-	ZC3H13	Q5T200
chr13	46549465	46549735	uc001var.1	-	ZC3H13	Q5T200
chr13	46549577	46549741	uc001var.1	-	ZC3H13	Q5T200
chr13	46549756	46549763	uc001var.1	-	ZC3H13	Q5T200
chr13	46549768	46549800	uc001var.1	-	ZC3H13	Q5T200
chr13	46549803	46549973	uc001var.1	-	ZC3H13	Q5T200
chr13	47355706	47355750	uc001vbp.1	-	ESD	P10768
chr13	50623109	50623211	uc001vea.1	-	NA	NA
chr13	50623226	50623337	uc001vea.1	-	NA	NA
chr13	53422572	53422576	uc001vhi.1	-	PCDH8	O95206
chr13	53422680	53422690	uc001vhi.1	-	PCDH8	O95206
chr13	58240787	58240903	uc001vhr.1	+	PCDH17	O14917
chr13	60565387	60565401	uc001vhv.2	-	DIAPH3	Q9NSV4
chr13	76134879	76134942	uc001vjr.1	+	UCHL3	P15374
chr13	76334972	76334980	uc001vjv.1	+	LMO7	Q8WWI1
chr13	76334988	76335021	uc001vjv.1	+	LMO7	Q8WWI1
chr13	76335032	76370819	uc001vjv.1	+	LMO7	Q8WWI1
chr13	76370821	76370875	uc001vjv.1	+	LMO7	Q8WWI1
chr13	76370882	76374820	uc001vjv.1	+	LMO7	Q8WWI1
chr13	76374822	76374829	uc001vjv.1	+	LMO7	Q8WWI1
chr13	76374846	76374883	uc001vjv.1	+	LMO7	Q8WWI1
chr13	76374894	76374898	uc001vjv.1	+	LMO7	Q8WWI1
chr13	76374927	76374964	uc001vjv.1	+	LMO7	Q8WWI1
chr13	76374975	76374981	uc001vjv.1	+	LMO7	Q8WWI1
chr13	76374983	76374997	uc001vjv.1	+	LMO7	Q8WWI1
chr13	76375000	76378455	uc001vjv.1	+	LMO7	Q8WWI1
chr13	77667413	77667467	uc001vke.1	-	MYCBP2	O75592
chr13	77700612	77700677	uc001vkg.1	-	MYCBP2	O75592
chr13	78317151	78318506	uc001vkm.2	+	SLAIN1	Q8ND83
chr13	79177462	79177523	uc001vkv.1	-	POU4F1	Q01851
chr13	79177587	79177695	uc001vkv.1	-	POU4F1	Q01851
chr13	79940316	79945297	uc001vlb.1	-	RBM26	Q5T8P6
chr13	86369939	86370053	uc010afe.1	-	SLITRK6	Q9H5Y7
chr13	94197516	94197565	uc001vlu.1	+	GPC6	Q9Y625
chr13	95714976	95715113	uc010afj.1	-	ABCC4	O15439
chr13	96547454	96547464	uc001vmu.1	-	UGGT2	Q9NYU1
chr13	96547466	96547481	uc001vmu.1	-	UGGT2	Q9NYU1
chr13	96547493	96547527	uc001vmu.1	-	UGGT2	Q9NYU1
chr13	96547532	96547540	uc001vmu.1	-	UGGT2	Q9NYU1
chr13	96547542	96547554	uc001vmu.1	-	UGGT2	Q9NYU1
chr13	97999295	97999318	uc001vnc.2	+	MBNL2	Q5VZF2
chr13	99378629	99378684	uc001vnp.1	-	SLC15A1	P46059
chr13	99378686	99378690	uc001vnp.1	-	SLC15A1	P46059
chr13	99378695	99378705	uc001vnp.1	-	SLC15A1	P46059
chr13	99574335	99578173	uc010afu.1	-	DOCK9	Q9BZ29
chr13	100623930	100624178	uc001vom.1	-	ZIC5	Q96T25
chr13	101294498	101294565	uc001vow.1	-	TMTC4	Q5T4D3
chr13	103054029	103054124	uc001vpf.2	-	FGF14	Q92915
chr13	107187318	107187335	uc001vqi.1	-	EFNB2	P52799
chr13	108518945	108519083	uc001vql.1	-	FAM155A	B1AL88
chr13	112721962	112721972	uc001vsb.1	+	SOX1	O00570
chr13	113439449	113464971	uc001vsm.1	+	ATP11A	P98196
chr13	113882290	113883762	uc010agu.1	+	CUL4A	Q13619
chr13	114287435	114287486	uc001vtx.1	+	TFDP1	Q14186
chr14	20811230	20811361	uc001vxa.1	-	NA	NA
chr14	20811369	20811570	uc001vxa.1	-	NA	NA
chr14	20929565	20929594	uc001vxk.2	-	TMEM55B	Q86T03
chr14	20929596	20929612	uc001vxk.2	-	TMEM55B	Q86T03
chr14	21876690	21878147	uc001wav.1	-	CHD8	Q9HCK8
chr14	21897189	21899355	uc001war.1	-	CHD8	Q9HCK8
chr14	21943061	21945045	uc001wax.1	-	RAB2B	Q8WUD1
chr14	21945053	21945065	uc001wax.1	-	RAB2B	Q8WUD1
chr14	21945070	21945102	uc001waw.1	-	RAB2B	Q8WUD1
chr14	21971574	21971736	uc001wbb.1	-	METTL3	Q86U44
chr14	21971792	21971972	uc001wbb.1	-	METTL3	Q86U44
chr14	24624812	24624830	uc010alh.1	+	RNF31	Q96EP0
chr14	24632175	24632182	uc010alj.1	+	IRF9	Q00978
chr14	24632185	24632200	uc010alj.1	+	IRF9	Q00978
chr14	24632215	24632297	uc010alj.1	+	IRF9	Q00978
chr14	24653926	24653969	uc001wmt.1	-	IPO4	Q8TEX9
chr14	24662389	24662475	uc001wnd.1	-	TM9SF1	O15321
chr14	24911466	24911562	uc001wpj.1	-	SDR39U1	Q9NRG7
chr14	24911579	24911585	uc001wpj.1	-	SDR39U1	Q9NRG7
chr14	24911591	24911605	uc001wpj.1	-	SDR39U1	Q9NRG7
chr14	24911613	24911622	uc001wpj.1	-	SDR39U1	Q9NRG7
chr14	24911626	24911647	uc001wpj.1	-	SDR39U1	Q9NRG7
chr14	24911654	24911658	uc001wpj.1	-	SDR39U1	Q9NRG7
chr14	31349668	31349675	uc001wqt.1	+	COCH	O43405
chr14	31349692	31349810	uc001wqt.1	+	COCH	O43405
chr14	31349821	31349825	uc001wqt.1	+	COCH	O43405
chr14	31349839	31349849	uc001wqt.1	+	COCH	O43405
chr14	31349851	31349855	uc001wqt.1	+	COCH	O43405
chr14	31349859	31349876	uc001wqt.1	+	COCH	O43405
chr14	31349878	31349885	uc001wqt.1	+	COCH	O43405
chr14	31637671	31637678	uc001wrd.1	-	HECTD1	Q9ULT8
chr14	31856330	31856581	uc010ami.1	-	HEATR5A	Q86XA9
chr14	31858105	31858181	uc001wrf.2	-	HEATR5A	Q86XA9
chr14	33684388	33684553	uc001wrw.2	+	NPAS3	Q8IXF0
chr14	34419985	34419996	uc001wry.1	-	EGLN3	Q9H6Z9
chr14	34931437	34931453	uc001wsc.1	-	EGLN3,SPTSSA	Q9H6Z9,Q969W0
chr14	36230135	36230212	uc001wtk.1	-	RALGAPA1	Q6GYQ0
chr14	36295597	36295613	uc001wtl.1	+	BRMS1L	Q5PSV4
chr14	36295621	36295626	uc001wtl.1	+	BRMS1L	Q5PSV4
chr14	36295632	36295638	uc001wtl.1	+	BRMS1L	Q5PSV4
chr14	36295642	36295659	uc001wtl.1	+	BRMS1L	Q5PSV4
chr14	36295663	36295722	uc001wtl.1	+	BRMS1L	Q5PSV4
chr14	36988563	36988903	uc001wtt.1	-	NKX2-1	P43699
chr14	37051649	37051663	uc001wtx.1	-	NKX2-8	O15522
chr14	37051665	37051691	uc001wtx.1	-	NKX2-8	O15522
chr14	37051707	37051761	uc001wtx.1	-	NKX2-8	O15522
chr14	37051766	37051786	uc001wtx.1	-	NKX2-8	O15522
chr14	45578935	45579308	uc001wwa.1	+	PRPF39	Q86UA1
chr14	47342787	47351424	uc001wwh.2	-	MDGA2,	Q7Z553,Q7Z553
chr14	50053089	50053094	uc001wwl.1	-	RPS29	P62273
chr14	50122462	50131392	uc010ann.1	-	POLE2	P56282
chr14	50272811	50298844	uc001wxd.1	-	NEMF	O60524
chr14	50585566	50597480	uc010ans.1	-	SOS2	Q07890
chr14	50647323	50647400	uc001wxt.2	-	SOS2	Q07890
chr14	51288775	51288795	uc001wyk.1	-	NIN	Q8N4C6
chr14	51390756	51390818	uc010anz.1	-	PYGL	P06737
chr14	52164851	52167790	uc001wze.1	+	FRMD6	Q96NE9
chr14	52466414	52466418	uc001wzm.2	+	C14orf166	Q9Y224
chr14	52466420	52466454	uc001wzm.2	+	C14orf166	Q9Y224
chr14	53173918	53173937	uc010aog.1	+	PSMC6	P62333
chr14	53331495	53331571	uc001xac.1	-	FERMT2	Q96AC1
chr14	54418941	54420173	uc001xal.2	-	BMP4	P12644
chr14	54908081	54908124	uc001xat.1	-	CNIH1	O95406
chr14	55878557	55878576	uc001xbx.1	-	ATG14	Q6ZNE5
chr14	56078757	56078766	uc001xcf.1	+	KTN1	Q86UP2
chr14	56138503	56138595	uc010aor.1	+	KTN1	Q86UP2
chr14	57272175	57272209	uc001xcp.1	-	OTX2	P32243
chr14	57272212	57272222	uc001xcp.1	-	OTX2	P32243
chr14	57272247	57272265	uc001xcp.1	-	OTX2	P32243
chr14	57272270	57272280	uc001xcp.1	-	OTX2	P32243
chr14	57272301	57272340	uc001xcp.1	-	OTX2	P32243
chr14	58680351	58680385	uc010apc.1	+	ACTR10	Q9NZ32
chr14	58680387	58680391	uc010apc.1	+	ACTR10	Q9NZ32
chr14	58680393	58681963	uc010apc.1	+	ACTR10	Q9NZ32
chr14	58681971	58681998	uc010apc.1	+	ACTR10	Q9NZ32
chr14	58798099	58811472	uc010apg.1	+	ARID4A	P29374
chr14	60976110	60976116	uc001xfa.2	+	SIX6	O95475
chr14	63511905	63511955	uc001xfx.1	-	KCNH5	Q8NCM2
chr14	64542446	64542493	uc010apy.1	+	SYNE2	Q8WXH0
chr14	64542524	64542551	uc010apy.1	+	SYNE2	Q8WXH0
chr14	64542659	64542666	uc010apy.1	+	SYNE2	Q8WXH0
chr14	64606659	64608196	uc001xgn.1	+	SYNE2	Q8WXH0
chr14	64701688	64727393	uc010aqd.1	-	ESR2	Q92731
chr14	64727419	64727424	uc010aqd.1	-	ESR2	Q92731
chr14	64727433	64727466	uc010aqd.1	-	ESR2	Q92731
chr14	65204673	65204737	uc001xhp.1	+	PLEKHG3	A1L390
chr14	65204744	65204758	uc001xhp.1	+	PLEKHG3	A1L390
chr14	65204772	65204939	uc001xhp.1	+	PLEKHG3	A1L390
chr14	65249257	65249271	uc010aqi.1	-	SPTB	P11277
chr14	65289813	65289863	uc001xhr.1	-	SPTB	P11277
chr14	66135961	66136157	uc001xis.1	+	FUT8	Q9BYC5
chr14	67826506	67826515	uc001xjf.1	-	ATP6V1D	Q9Y5K8
chr14	67826572	67826583	uc001xjf.1	-	ATP6V1D	Q9Y5K8
chr14	68228209	68228301	uc001xkb.2	-	ZFYVE26	Q68DK2
chr14	69619702	69619712	uc001xkp.1	-	DCAF5	Q96JK2
chr14	69619714	69619741	uc001xkp.1	-	DCAF5	Q96JK2
chr14	71479717	71493553	uc010arf.1	+	PCNX	Q96RV3
chr14	71568700	71568865	uc001xmp.2	+	PCNX	Q96RV3
chr14	73360797	73360809	uc001xnc.2	-	DPF3	Q92784
chr14	73729058	73729212	uc010arn.1	+	PAPLN	O95428
chr14	74706175	74706188	uc001xpq.1	+	VSX2	P58304
chr14	74706193	74706224	uc001xpq.1	+	VSX2	P58304
chr14	74706228	74706255	uc001xpq.1	+	VSX2	P58304
chr14	75330316	75330366	uc001xqq.1	-	PROX2	Q3B8N5
chr14	75330529	75330536	uc001xqq.1	-	PROX2	Q3B8N5
chr14	75747256	75747313	uc001xro.1	+	FOS	P01100
chr14	77924402	77924464	uc001xtw.1	+	AHSA1	O95433
chr14	77924502	77924514	uc001xtw.1	+	AHSA1	O95433
chr14	78325398	78325577	uc001xuk.1	+	ADCK1	Q86TW2
chr14	80677816	80677868	uc001xus.1	-	DIO2	Q92813
chr14	89038379	89038397	uc001xwz.1	+	ZC3H14	Q6PJT7
chr14	89038401	89038417	uc001xwz.1	+	ZC3H14	Q6PJT7
chr14	89038423	89038436	uc001xwz.1	+	ZC3H14	Q6PJT7
chr14	89038447	89038472	uc001xwz.1	+	ZC3H14	Q6PJT7
chr14	89038478	89038484	uc001xwz.1	+	ZC3H14	Q6PJT7
chr14	89038486	89038490	uc001xwz.1	+	ZC3H14	Q6PJT7
chr14	89038497	89038553	uc001xwz.1	+	ZC3H14	Q6PJT7
chr14	89038930	89038951	uc001xwz.1	+	ZC3H14	Q6PJT7
chr14	89042184	89042279	uc001xxa.1	+	ZC3H14	Q6PJT7
chr14	89042281	89044384	uc001xxa.1	+	ZC3H14	Q6PJT7
chr14	89044391	89044415	uc001xxa.1	+	ZC3H14	Q6PJT7
chr14	89044441	89044451	uc001xxa.1	+	ZC3H14	Q6PJT7
chr14	89044456	89044463	uc001xxa.1	+	ZC3H14	Q6PJT7
chr14	89044471	89068278	uc001xxa.1	+	ZC3H14	Q6PJT7
chr14	89128058	89131833	uc001xxf.1	-	EML5	Q05BV3
chr14	89160721	89181539	uc001xxh.1	-	EML5	Q05BV3
chr14	90451476	90455268	uc001xyd.1	+	TDP1	Q9NUW8
chr14	90725495	90729726	uc001xyh.1	+	PSMC1	P62191
chr14	90755295	90755489	uc001xyk.1	-	NRDE2	Q9H7Z3
chr14	90767643	90770309	uc010atp.1	-	NRDE2	Q9H7Z3
chr14	90770321	90770328	uc010atp.1	-	NRDE2	Q9H7Z3
chr14	90770333	90770366	uc010atp.1	-	NRDE2	Q9H7Z3
chr14	90770396	90770402	uc010atp.1	-	NRDE2	Q9H7Z3
chr14	90770419	90770477	uc010atp.1	-	NRDE2	Q9H7Z3
chr14	90770516	90770526	uc010atp.1	-	NRDE2	Q9H7Z3
chr14	90770612	90770623	uc010atp.1	-	NRDE2	Q9H7Z3
chr14	90770640	90770646	uc010atp.1	-	NRDE2	Q9H7Z3
chr14	90770654	90778846	uc010atp.1	-	NRDE2	Q9H7Z3
chr14	90770687	90778847	uc010atp.1	-	NRDE2	Q9H7Z3
chr14	91110424	91110552	uc001xyo.1	-	TTC7B	Q86TV6
chr14	91948463	91948537	uc001xzq.1	-	SMEK1	Q6IN85
chr14	92482158	92482205	uc010auf.1	-	TRIP11	Q15643
chr14	92905679	92905687	uc010auj.1	+	SLC24A4	Q8NFF2
chr14	93117927	93117938	uc001yar.1	+	RIN3	Q8TB24
chr14	93118054	93118068	uc001yar.1	+	RIN3	Q8TB24
chr14	93118081	93118103	uc001yar.1	+	RIN3	Q8TB24
chr14	93118108	93118121	uc001yar.1	+	RIN3	Q8TB24
chr14	93299467	93299556	uc001yba.1	+	GOLGA5	Q8TBA6
chr14	93676162	93681286	uc010auq.1	+	UBR7	Q8N806
chr14	93727970	93761283	uc010aur.1	-	BTBD7	Q9P203
chr14	93943904	93943986	uc001ybu.1	+	UNC79	Q9P2D8
chr14	94776258	94776266	uc010auu.1	-	SERPINA6	P08185
chr14	94776283	94776289	uc010auu.1	-	SERPINA6	P08185
chr14	94776318	94776328	uc010auu.1	-	SERPINA6	P08185
chr14	95570289	95570386	uc001ydy.1	-	DICER1	Q9UPY3
chr14	95571448	95572560	uc010avh.1	-	DICER1	Q9UPY3
chr14	95942159	95942166	uc001yei.2	-	SYNE3	Q6ZMZ3
chr14	100594856	100594881	uc001ygv.1	+	EVL	Q9UI08
chr14	100594887	100594891	uc001ygv.1	+	EVL	Q9UI08
chr14	100594912	100594927	uc001ygv.1	+	EVL	Q9UI08
chr14	100594944	100594955	uc001ygv.1	+	EVL	Q9UI08
chr14	100594968	100595010	uc001ygv.1	+	EVL	Q9UI08
chr14	100595019	100595031	uc001ygv.1	+	EVL	Q9UI08
chr14	100820167	100820215	uc001yhe.1	-	WARS	P23381
chr14	102276172	102276279	uc001ykm.1	+	PPP2R5C	Q13362
chr14	102348498	102348509	uc001ykq.1	+	PPP2R5C	Q13362
chr14	102551761	102552715	uc001ykw.1	-	HSP90AA1	P07900
chr14	102606212	102606462	uc001yla.1	+	WDR20	Q8TBZ3
chr14	103430949	103430987	uc001ymj.1	-	CDC42BPB	Q9Y5S2
chr14	103931887	103931920	uc001ynb.1	+	MARK3	P27448
chr14	103932680	103932685	uc001ync.1	+	MARK3	P27448
chr14	103941330	103941475	uc010awq.1	+	MARK3	P27448
chr14	104142026	104143842	uc001ynq.1	+	KLC1	Q07866
chr14	104436878	104436898	uc001yon.2	+	TDRD9	Q8NDG6
chr14	105905009	105916411	uc001yra.1	+	TEX22,MTA1	C9J3V5,Q13330
chr14	105924607	105926758	uc001yrb.1	+	MTA1	Q13330
chr15	31360248	31360295	uc010azy.1	-	TRPM1	Q7Z4N2
chr15	35834684	35834715	uc001ziz.1	-	DPH6	Q7L8W6
chr15	37387765	37391800	uc001zjn.1	-	MEIS2	O14770
chr15	39880801	39880907	uc010bbi.1	+	THBS1	P07996
chr15	40294907	40294922	uc001zko.1	+	EIF2AK4	Q9P2K8
chr15	40294934	40294940	uc001zko.1	+	EIF2AK4	Q9P2K8
chr15	41166338	41166345	uc001znd.1	-	RHOV	Q96L33
chr15	41166353	41166382	uc001znd.1	-	RHOV	Q96L33
chr15	41245691	41245699	uc001znh.1	+	CHAC1	Q9BUX1
chr15	41245704	41245752	uc001znh.1	+	CHAC1	Q9BUX1
chr15	41245775	41245781	uc001znh.1	+	CHAC1	Q9BUX1
chr15	41800301	41800311	uc010bcg.1	-	LTK	P29376
chr15	41800346	41800351	uc010bcg.1	-	LTK	P29376
chr15	41800364	41800377	uc010bcg.1	-	LTK	P29376
chr15	41800390	41800395	uc010bcg.1	-	LTK	P29376
chr15	41800400	41800404	uc010bcg.1	-	LTK	P29376
chr15	41800416	41801244	uc010bcg.1	-	LTK	P29376
chr15	41801269	41801273	uc010bcg.1	-	LTK	P29376
chr15	41801279	41801299	uc010bcg.1	-	LTK	P29376
chr15	42040835	42040892	uc001zoi.2	+	MGA	Q8IWI9
chr15	42040896	42040904	uc001zoi.2	+	MGA	Q8IWI9
chr15	42040912	42040921	uc001zoi.2	+	MGA	Q8IWI9
chr15	42040930	42040936	uc001zoi.2	+	MGA	Q8IWI9
chr15	42040944	42040948	uc001zoi.2	+	MGA	Q8IWI9
chr15	42040962	42040972	uc001zoi.2	+	MGA	Q8IWI9
chr15	42104714	42107983	uc010bcl.1	+	MAPKBP1	O60336
chr15	42126952	42127226	uc001zop.1	+	JMJD7,PLA2G4B	P0C870,P0C869
chr15	42127082	42127230	uc001zop.1	+	JMJD7,PLA2G4B	P0C870,P0C869
chr15	42127233	42127249	uc001zop.1	+	JMJD7,PLA2G4B	P0C870,P0C869
chr15	42436681	42436689	uc010bcq.1	-	PLA2G4F	Q68DD2
chr15	42436691	42436701	uc010bcq.1	-	PLA2G4F	Q68DD2
chr15	42436736	42436746	uc010bcq.1	-	PLA2G4F	Q68DD2
chr15	42436748	42436757	uc010bcq.1	-	PLA2G4F	Q68DD2
chr15	42437832	42437865	uc010bcq.1	-	PLA2G4F	Q68DD2
chr15	42437867	42437874	uc010bcq.1	-	PLA2G4F	Q68DD2
chr15	42740891	42749420	uc001zpv.1	-	ZNF106	Q9H2Y7
chr15	42749426	42749447	uc001zpw.1	-	ZNF106	Q9H2Y7
chr15	42749489	42749508	uc001zpw.1	-	ZNF106	Q9H2Y7
chr15	42749523	42749730	uc001zpw.1	-	ZNF106	Q9H2Y7
chr15	42749591	42749711	uc001zpv.1	-	ZNF106	Q9H2Y7
chr15	43022947	43027572	uc001zqk.1	-	CDAN1	Q8IWY9
chr15	43426455	43427807	uc010bda.1	+	TMEM62	Q0P6H9
chr15	43632463	43635193	uc001zri.1	+	ADAL	Q6DHV7
chr15	44176972	44202177	uc001ztj.1	-	FRMD5	Q7Z6J6
chr15	44751189	44751212	uc010bdv.1	+	CTDSPL2	Q05D32
chr15	44876745	44876749	uc010bdw.1	-	SPG11	Q96JI7
chr15	45440102	45440127	uc001zuu.2	+	DUOX1	Q9NRD9
chr15	48433303	48433338	uc001zwk.1	+	SLC24A5	Q71RS6
chr15	50168511	50168538	uc001zxt.1	-	ATP8B4	Q8TF62
chr15	50168546	50168557	uc001zxt.1	-	ATP8B4	Q8TF62
chr15	50168561	50168727	uc001zxt.1	-	ATP8B4	Q8TF62
chr15	50916477	50916497	uc001zyu.2	-	TRPM7	Q96QT4
chr15	51773513	51773820	uc002abd.1	-	DMXL2	Q8TDJ6
chr15	51806682	51827981	uc002abe.1	-	DMXL2	Q8TDJ6
chr15	52622550	52632591	uc002abz.1	-	MYO5A	Q9Y4I1
chr15	52643556	52643678	uc002aca.1	-	MYO5A	Q9Y4I1
chr15	54556352	54556427	uc002acl.2	+	UNC13C	Q8NB66
chr15	55967769	55967881	uc002adh.2	-	PRTG	Q2VWP7
chr15	56209030	56209140	uc002adi.1	-	NEDD4	P46934
chr15	56209143	56209149	uc002adi.1	-	NEDD4	P46934
chr15	56209224	56209329	uc002adi.1	-	NEDD4	P46934
chr15	56394412	56394449	uc002adn.1	-	RFX7	Q2KHR2
chr15	57511655	57511719	uc002aee.1	+	TCF12	Q99081
chr15	57544397	57544410	uc010bfu.1	+	TCF12	Q99081
chr15	57544421	57544426	uc010bfu.1	+	TCF12	Q99081
chr15	57544431	57544440	uc010bfu.1	+	TCF12	Q99081
chr15	57544483	57544663	uc010bfu.1	+	TCF12	Q99081
chr15	58306131	58306203	uc002aew.1	-	ALDH1A2	O94788
chr15	58913792	58913820	uc002aff.1	-	ADAM10	O14672
chr15	59186716	59186781	uc002afn.1	-	SLTM	Q9NWH9
chr15	59323003	59323021	uc002afw.1	+	RNF111	Q6ZNA4
chr15	59358969	59358977	uc002afx.1	+	RNF111	Q6ZNA4
chr15	59358980	59358992	uc002afx.1	+	RNF111	Q6ZNA4
chr15	59358996	59359015	uc002afx.1	+	RNF111	Q6ZNA4
chr15	62209726	62209794	uc002ahd.1	-	VPS13C	Q709C8
chr15	62209800	62209834	uc002ahd.1	-	VPS13C	Q709C8
chr15	63334857	63334940	uc002alg.1	+	TPM1	P09493
chr15	63334949	63334955	uc002alg.1	+	TPM1	P09493
chr15	63335009	63335028	uc002alo.2	+	TPM1	P09493
chr15	63334857	63334940	uc002alh.1	+	TPM1	P09493
chr15	63334857	63334940	uc002alm.1	+	TPM1	P09493
chr15	63334857	63334940	uc002ali.1	+	TPM1	P09493
chr15	63334857	63334940	uc002alj.1	+	TPM1	P09493
chr15	63334857	63334940	uc002alk.1	+	TPM1	P09493
chr15	63334857	63334940	uc002all.1	+	TPM1	P09493
chr15	64592699	64592707	uc002ang.1	-	CSNK1G1	Q9HCP0
chr15	64592738	64592922	uc002ang.1	-	CSNK1G1	Q9HCP0
chr15	65111400	65112194	uc002anr.1	-	PIF1	Q9H611
chr15	65112203	65113480	uc002anr.1	-	PIF1	Q9H611
chr15	65113610	65113735	uc002ans.1	-	PIF1	Q9H611
chr15	65621837	65621935	uc002aor.1	-	IGDCC3	Q8IVU1
chr15	65756174	65759561	uc010bhi.1	-	DPP8	Q6V1X1
chr15	65782627	65782637	uc010bhk.1	-	DPP8	Q6V1X1
chr15	66161853	66161875	uc002apk.1	+	RAB11A	P62491
chr15	66416313	66416338	uc010bhn.1	-	MEGF11	A6BM72
chr15	66587326	66599266	uc010bho.1	+	DIS3L	Q8TF46
chr15	66793590	66793653	uc010bhs.1	-	RPL4	P36578
chr15	66795149	66795248	uc010bht.1	-	RPL4	P36578
chr15	66795583	66795651	uc002apz.1	-	RPL4	P36578
chr15	67878080	67885312	uc002aqw.1	+	MAP2K5	Q13163
chr15	68467971	68467981	uc002ara.1	+	PIAS1	O75925
chr15	72146803	72146910	uc002atj.1	-	MYO9A	B2RTY4
chr15	72191016	72191038	uc002atk.1	-	MYO9A	B2RTY4
chr15	72191042	72191095	uc002atk.1	-	MYO9A	B2RTY4
chr15	72191121	72191140	uc002atk.1	-	MYO9A	B2RTY4
chr15	72191191	72191264	uc002atk.1	-	MYO9A	B2RTY4
chr15	72191268	72191295	uc002atk.1	-	MYO9A	B2RTY4
chr15	72191322	72191326	uc002atk.1	-	MYO9A	B2RTY4
chr15	72191351	72191373	uc002atk.1	-	MYO9A	B2RTY4
chr15	72338905	72338925	uc002atn.1	-	MYO9A	B2RTY4
chr15	72492046	72495005	uc002atr.1	-	PKM	P14618
chr15	72499210	72499228	uc002ats.1	-	PKM	P14618
chr15	72501092	72502200	uc002atu.1	-	PKM	P14618
chr15	72554039	72558332	uc002aua.1	-	PARP6	Q2NL67
chr15	73015135	73023666	uc010bja.1	+	BBS4	Q96RK4
chr15	73852357	73852454	uc002avr.1	-	NPTN	Q9Y639
chr15	73852489	73852499	uc002avr.1	-	NPTN	Q9Y639
chr15	73852509	73852537	uc002avr.1	-	NPTN	Q9Y639
chr15	73852551	73852594	uc002avr.1	-	NPTN	Q9Y639
chr15	73852599	73852607	uc002avr.1	-	NPTN	Q9Y639
chr15	73852610	73852632	uc002avr.1	-	NPTN	Q9Y639
chr15	73852638	73852680	uc002avr.1	-	NPTN	Q9Y639
chr15	73852683	73852701	uc002avr.1	-	NPTN	Q9Y639
chr15	73852705	73852721	uc002avr.1	-	NPTN	Q9Y639
chr15	73852724	73852748	uc002avr.1	-	NPTN	Q9Y639
chr15	73852765	73852779	uc002avr.1	-	NPTN	Q9Y639
chr15	73852796	73852807	uc002avr.1	-	NPTN	Q9Y639
chr15	73852846	73853029	uc002avr.1	-	NPTN	Q9Y639
chr15	73853032	73853081	uc002avr.1	-	NPTN	Q9Y639
chr15	73853084	73853127	uc002avr.1	-	NPTN	Q9Y639
chr15	73853130	73853156	uc002avr.1	-	NPTN	Q9Y639
chr15	73853160	73853290	uc002avr.1	-	NPTN	Q9Y639
chr15	73853297	73853315	uc002avr.1	-	NPTN	Q9Y639
chr15	73853320	73853389	uc002avr.1	-	NPTN	Q9Y639
chr15	73854241	73862505	uc002avr.1	-	NPTN	Q9Y639
chr15	73862507	73862544	uc002avr.1	-	NPTN	Q9Y639
chr15	73862546	73862565	uc002avr.1	-	NPTN	Q9Y639
chr15	73862567	73862573	uc002avr.1	-	NPTN	Q9Y639
chr15	73862576	73862586	uc002avr.1	-	NPTN	Q9Y639
chr15	73862588	73862616	uc002avr.1	-	NPTN	Q9Y639
chr15	73862644	73862658	uc002avr.1	-	NPTN	Q9Y639
chr15	73862663	73862676	uc002avr.1	-	NPTN	Q9Y639
chr15	73862687	73862694	uc002avr.1	-	NPTN	Q9Y639
chr15	73862704	73862709	uc002avr.1	-	NPTN	Q9Y639
chr15	73862711	73862755	uc002avr.1	-	NPTN	Q9Y639
chr15	75143716	75143735	uc002aza.1	-	SCAMP2	O15127
chr15	75143737	75143747	uc002aza.1	-	SCAMP2	O15127
chr15	75143749	75143789	uc002aza.1	-	SCAMP2	O15127
chr15	75143794	75143798	uc002aza.1	-	SCAMP2	O15127
chr15	75143803	75144410	uc002aza.1	-	SCAMP2	O15127
chr15	75144426	75144460	uc002aza.1	-	SCAMP2	O15127
chr15	75144462	75144511	uc002aza.1	-	SCAMP2	O15127
chr15	75144525	75146366	uc002aza.1	-	SCAMP2	O15127
chr15	75146371	75146402	uc002aza.1	-	SCAMP2	O15127
chr15	75146407	75146411	uc002aza.1	-	SCAMP2	O15127
chr15	75146413	75146422	uc002aza.1	-	SCAMP2	O15127
chr15	75146452	75146460	uc002aza.1	-	SCAMP2	O15127
chr15	75942097	75942382	uc002bav.1	+	SNX33	Q8WV41
chr15	76225053	76225060	uc002bbm.1	-	NA	NA
chr15	76225083	76225096	uc002bbm.1	-	NA	NA
chr15	76225098	76225102	uc002bbm.1	-	NA	NA
chr15	76225105	76225114	uc002bbm.1	-	NA	NA
chr15	76225122	76225130	uc002bbm.1	-	NA	NA
chr15	76225137	76225141	uc002bbm.1	-	NA	NA
chr15	76225146	76225162	uc002bbm.1	-	NA	NA
chr15	76225164	76225171	uc002bbm.1	-	NA	NA
chr15	76225176	76225186	uc002bbm.1	-	NA	NA
chr15	76225190	76225207	uc002bbm.1	-	NA	NA
chr15	76225236	76225241	uc002bbm.1	-	NA	NA
chr15	76225245	76225255	uc002bbm.1	-	NA	NA
chr15	76225257	76225261	uc002bbm.1	-	NA	NA
chr15	76225291	76225350	uc002bbm.1	-	NA	NA
chr15	76225354	76225363	uc002bbm.1	-	NA	NA
chr15	76225386	76225402	uc002bbm.1	-	NA	NA
chr15	76430048	76430053	uc002bbr.1	+	C15orf27	Q2M3C6
chr15	76430055	76463372	uc002bbr.1	+	C15orf27	Q2M3C6
chr15	76629147	76629175	uc002bbw.1	+	ISL2	Q96A47
chr15	76629202	76629209	uc002bbw.1	+	ISL2	Q96A47
chr15	76629211	76629224	uc002bbw.1	+	ISL2	Q96A47
chr15	77021025	77021078	uc010bkr.1	-	SCAPER	Q9BY12
chr15	77474302	77474319	uc002bcn.2	-	PEAK1	Q9H792
chr15	77474358	77474364	uc002bcn.2	-	PEAK1	Q9H792
chr15	78346524	78346529	uc010bkz.1	-	TBC1D2B	Q9UPU7
chr15	79350790	79356868	uc002bep.1	-	RASGRF1	Q13972
chr15	82450197	82450204	uc002bgs.1	-	EFTUD1	Q7Z2Z2
chr15	83205516	83205529	uc002bin.1	-	RPS17L	P0CW22
chr15	83205531	83208893	uc002bin.1	-	RPS17L	P0CW22
chr15	83240248	83240292	uc002bis.1	-	CPEB1	Q9BZB8
chr15	83240387	83240398	uc002biq.1	-	CPEB1	Q9BZB8
chr15	83240409	83240416	uc002biq.1	-	CPEB1	Q9BZB8
chr15	83240418	83240440	uc002biq.1	-	CPEB1	Q9BZB8
chr15	83240450	83240573	uc002biq.1	-	CPEB1	Q9BZB8
chr15	83240294	83240308	uc002bis.1	-	CPEB1	Q9BZB8
chr15	83240313	83240332	uc002bis.1	-	CPEB1	Q9BZB8
chr15	83240366	83240372	uc002bis.1	-	CPEB1	Q9BZB8
chr15	83735968	83735981	uc002bjn.1	-	BTBD1	Q9H0C5
chr15	83735988	83736012	uc002bjn.1	-	BTBD1	Q9H0C5
chr15	83790667	83790704	uc002bjr.1	+	TM6SF1	Q9BZW5
chr15	86198648	86198662	uc002blw.1	+	AKAP13	Q12802
chr15	86198679	86198708	uc002blw.1	+	AKAP13	Q12802
chr15	86198710	86198758	uc002blw.1	+	AKAP13	Q12802
chr15	86198776	86198786	uc002blw.1	+	AKAP13	Q12802
chr15	88799385	88799410	uc002bmh.2	-	NTRK3	Q16288
chr15	89008867	89008883	uc002bmi.1	-	MRPL46	Q9H2W6
chr15	89008909	89008915	uc002bmi.1	-	MRPL46	Q9H2W6
chr15	89008922	89008934	uc002bmi.1	-	MRPL46	Q9H2W6
chr15	89008945	89009004	uc002bmi.1	-	MRPL46	Q9H2W6
chr15	89806650	89806683	uc002bnp.1	+	FANCI	Q9NVI1
chr15	90022703	90022719	uc002bny.1	-	RHCG	Q9UBD6
chr15	90190848	90190915	uc002bof.1	-	KIF7	Q2M1P5
chr15	90190919	90190925	uc002bof.1	-	KIF7	Q2M1P5
chr15	90191514	90191520	uc002bof.1	-	KIF7	Q2M1P5
chr15	90191524	90191548	uc002bof.1	-	KIF7	Q2M1P5
chr15	90191555	90191567	uc002bof.1	-	KIF7	Q2M1P5
chr15	90294517	90294536	uc002bol.1	-	MESP1	Q9BRJ9
chr15	90764846	90767112	uc010bnv.1	+	SEMA4B	Q9NPR2
chr15	93443551	93444467	uc002bsn.1	+	CHD2	O14647
chr15	93514995	93515070	uc010bog.1	+	CHD2	O14647
chr15	94899366	94901776	uc002btl.1	+	MCTP2	Q6DN12
chr15	99645344	99645366	uc002buo.1	+	SYNM	O15061
chr15	99645401	99645405	uc002buo.1	+	SYNM	O15061
chr15	101922329	101922335	uc002bxf.1	-	PCSK6	P29122
chr15	101922338	101922342	uc002bxf.1	-	PCSK6	P29122
chr15	101922348	101922357	uc002bxf.1	-	PCSK6	P29122
chr15	101922359	101922363	uc002bxf.1	-	PCSK6	P29122
chr15	101922365	101922414	uc002bxf.1	-	PCSK6	P29122
chr16	226714	226725	uc002cfy.1	+	HBA1	P69905
chr16	226733	226738	uc002cfy.1	+	HBA1	P69905
chr16	705078	705155	uc002cik.1	+	WDR90	Q96KV7
chr16	720892	720997	uc010bqy.1	+	RHOT2	Q8IXI1
chr16	745474	745532	uc002cja.1	-	FBXL16	Q8N461
chr16	784268	784275	uc002cjs.1	-	NARFL	Q9H6Q4
chr16	784289	784298	uc002cjs.1	-	NARFL	Q9H6Q4
chr16	784314	784769	uc002cjs.1	-	NARFL	Q9H6Q4
chr16	784801	784808	uc002cjs.1	-	NARFL	Q9H6Q4
chr16	784810	784820	uc002cjs.1	-	NARFL	Q9H6Q4
chr16	784822	784838	uc002cjs.1	-	NARFL	Q9H6Q4
chr16	784840	784846	uc002cjs.1	-	NARFL	Q9H6Q4
chr16	784849	784853	uc002cjs.1	-	NARFL	Q9H6Q4
chr16	784855	784859	uc002cjs.1	-	NARFL	Q9H6Q4
chr16	784863	787190	uc002cjs.1	-	NARFL	Q9H6Q4
chr16	787209	787241	uc002cjs.1	-	NARFL	Q9H6Q4
chr16	787249	787314	uc002cjs.1	-	NARFL	Q9H6Q4
chr16	789649	789689	uc002cjs.1	-	NARFL	Q9H6Q4
chr16	789707	790987	uc002cjs.1	-	NARFL	Q9H6Q4
chr16	789736	790989	uc002cjs.1	-	NARFL	Q9H6Q4
chr16	1260035	1260042	uc002cku.1	+	CACNA1H	O95180
chr16	1260054	1260078	uc002cku.1	+	CACNA1H	O95180
chr16	1260081	1260086	uc002cku.1	+	CACNA1H	O95180
chr16	1260096	1260375	uc002cku.1	+	CACNA1H	O95180
chr16	1260379	1260396	uc002cku.1	+	CACNA1H	O95180
chr16	1260399	1260406	uc002cku.1	+	CACNA1H	O95180
chr16	1444193	1444200	uc010brn.1	-	UNKL	Q9H9P5
chr16	1498479	1498485	uc010brq.1	-	CLCN7	P51798
chr16	1608079	1608086	uc002clz.1	-	IFT140	Q96RY7
chr16	1903086	1907876	uc002cne.1	-	MEIOB	Q8N635
chr16	1907880	1907887	uc002cne.1	-	MEIOB	Q8N635
chr16	1907897	1910439	uc002cne.1	-	MEIOB	Q8N635
chr16	1910442	1910455	uc002cne.1	-	MEIOB	Q8N635
chr16	2012349	2012364	uc002cnp.1	-	RPS2	P15880
chr16	2012407	2012413	uc002cnp.1	-	RPS2	P15880
chr16	2024539	2024985	uc010bsb.1	+	TBL3	Q12788
chr16	2024990	2025019	uc010bsb.1	+	TBL3	Q12788
chr16	2273567	2273614	uc002cpm.1	+	E4F1	Q66K89
chr16	2569208	2569268	uc002cqo.1	+	ATP6V0C	P27449
chr16	3081133	3081151	uc010bta.1	-	CCDC64B	A1A5D9
chr16	3097416	3097445	uc002cti.1	+	MMP25	Q9NPA2
chr16	3097460	3097479	uc002cti.1	+	MMP25	Q9NPA2
chr16	3340212	3340267	uc002cur.1	+	ZNF263	O14978
chr16	3604312	3606920	uc010bto.1	-	NLRC3	Q7RTR2
chr16	3606926	3606995	uc010bto.1	-	NLRC3	Q7RTR2
chr16	4664799	4664823	uc002cwy.2	-	UBALD1	Q8TB05
chr16	4664844	4664927	uc002cwx.2	-	UBALD1	Q8TB05
chr16	5078994	5079009	uc010buc.1	-	NAGPA	Q9UK23
chr16	5083390	5083422	uc002cyf.1	-	NAGPA	Q9UK23
chr16	5083435	5083448	uc002cyf.1	-	NAGPA	Q9UK23
chr16	5083470	5083475	uc002cyf.1	-	NAGPA	Q9UK23
chr16	5083483	5083520	uc002cyf.1	-	NAGPA	Q9UK23
chr16	5083531	5083542	uc002cyf.1	-	NAGPA	Q9UK23
chr16	5083560	5083565	uc002cyf.1	-	NAGPA	Q9UK23
chr16	5083567	5083574	uc002cyf.1	-	NAGPA	Q9UK23
chr16	5083621	5083634	uc002cyf.1	-	NAGPA	Q9UK23
chr16	5083662	5083671	uc002cyf.1	-	NAGPA	Q9UK23
chr16	5083699	5083724	uc002cyf.1	-	NAGPA	Q9UK23
chr16	10274269	10274286	uc002czr.2	-	GRIN2A	Q12879
chr16	10868851	10868953	uc002dae.1	-	TVP23A	A6NH52
chr16	12996141	12996161	uc002dcc.2	+	SHISA9	B4DS77
chr16	14328003	14328044	uc002dci.1	+	MKL2	Q9ULH7
chr16	14328057	14328064	uc002dci.1	+	MKL2	Q9ULH7
chr16	14328102	14328127	uc002dci.1	+	MKL2	Q9ULH7
chr16	14328132	14328136	uc002dci.1	+	MKL2	Q9ULH7
chr16	14328138	14334113	uc002dci.1	+	MKL2	Q9ULH7
chr16	14334118	14334155	uc002dci.1	+	MKL2	Q9ULH7
chr16	14334157	14334194	uc002dci.1	+	MKL2	Q9ULH7
chr16	14334196	14334206	uc002dci.1	+	MKL2	Q9ULH7
chr16	14334208	14334214	uc002dci.1	+	MKL2	Q9ULH7
chr16	14334217	14334221	uc002dci.1	+	MKL2	Q9ULH7
chr16	15733088	15733098	uc002ddq.1	-	KIAA0430	Q9Y4F3
chr16	15733103	15733148	uc002ddq.1	-	KIAA0430	Q9Y4F3
chr16	16103633	16103755	uc002del.2	+	ABCC1	P33527
chr16	16108348	16108407	uc010bvn.1	+	ABCC1	P33527
chr16	18800436	18801656	uc002dfi.1	-	RPS15A	P62244
chr16	18861736	18861789	uc002dfo.2	-	SMG1	Q96Q15
chr16	20994207	20996416	uc002dic.1	-	DNAH3	Q8TD57
chr16	23091357	23096983	uc010bxm.1	-	USP31	Q70CQ4
chr16	24800553	24800722	uc002dmn.1	+	TNRC6A	Q8NDV7
chr16	24918338	24918362	uc002dmv.1	+	SLC5A11	Q8WWX8
chr16	24942454	24942458	uc002dmw.1	-	ARHGAP17	Q68EM7
chr16	24942463	24942470	uc002dmw.1	-	ARHGAP17	Q68EM7
chr16	24942478	24942482	uc002dmw.1	-	ARHGAP17	Q68EM7
chr16	24942485	24942541	uc002dmw.1	-	ARHGAP17	Q68EM7
chr16	24942586	24942596	uc002dmw.1	-	ARHGAP17	Q68EM7
chr16	24942610	24942620	uc002dmw.1	-	ARHGAP17	Q68EM7
chr16	24942668	24942725	uc002dmw.1	-	ARHGAP17	Q68EM7
chr16	24942485	24942541	uc002dmx.1	-	ARHGAP17	Q68EM7
chr16	24942485	24942541	uc002dne.1	-	ARHGAP17	Q68EM7
chr16	27895892	27895959	uc010bxz.1	-	GSG1L	Q6UXU4
chr16	28845386	28845514	uc002drg.1	+	ATXN2L	Q8WWM7
chr16	29989059	29989093	uc010bzm.1	+	TAOK2	Q9UL54
chr16	30040812	30040837	uc002dvu.1	-	FAM57B	Q71RH2
chr16	30407081	30407100	uc002dya.1	+	ZNF48	Q96MX3
chr16	30537735	30537749	uc002dyk.2	-	ZNF768,ZNF747	Q9H5H4,Q9BV97
chr16	30537774	30537782	uc002dyk.2	-	ZNF768,ZNF747	Q9H5H4,Q9BV97
chr16	30537813	30537819	uc002dyk.2	-	ZNF768,ZNF747	Q9H5H4,Q9BV97
chr16	30537873	30537904	uc002dyk.2	-	ZNF768,ZNF747	Q9H5H4,Q9BV97
chr16	30718504	30718626	uc002dzg.1	+	SRCAP	Q6ZRS2
chr16	31138510	31138641	uc002eba.2	+	KAT8	Q9H7Z6
chr16	47143596	47143622	uc002eeq.1	-	NETO2	Q8NC67
chr16	50783517	50783522	uc002egs.1	+	CYLD	Q9NQC7
chr16	50783525	50783531	uc002egs.1	+	CYLD	Q9NQC7
chr16	50783575	50783582	uc002egs.1	+	CYLD	Q9NQC7
chr16	50783604	50783609	uc002egs.1	+	CYLD	Q9NQC7
chr16	51185153	51185183	uc010cbu.1	-	SALL1	Q9NSC2
chr16	52502460	52502486	uc002egw.1	-	TOX3	O15405
chr16	53269081	53272279	uc002ehe.1	+	CHD9	Q3L8U1
chr16	53301206	53308143	uc010cbw.1	+	CHD9	Q3L8U1
chr16	53337632	53337900	uc002ehg.1	+	CHD9	Q3L8U1
chr16	53686844	53686899	uc002ehn.1	-	RPGRIP1L	Q68CZ1
chr16	55527113	55527117	uc002eia.2	+	MMP2	P08253
chr16	55527122	55527129	uc002eia.2	+	MMP2	P08253
chr16	55527131	55527140	uc002eia.2	+	MMP2	P08253
chr16	55527146	55527150	uc002eia.2	+	MMP2	P08253
chr16	55527155	55527165	uc002eia.2	+	MMP2	P08253
chr16	55527170	55527177	uc002eia.2	+	MMP2	P08253
chr16	55527182	55530857	uc002eia.2	+	MMP2	P08253
chr16	55530868	55530873	uc002eia.2	+	MMP2	P08253
chr16	55690600	55690606	uc002eih.1	+	SLC6A2	P23975
chr16	55719055	55719133	uc002eij.1	+	SLC6A2	P23975
chr16	56436964	56437030	uc002eix.1	-	AMFR	Q9UKV5
chr16	56481793	56481908	uc002eiz.1	-	NUDT21	O43809
chr16	58593700	58593835	uc002eoa.1	-	CNOT1	A5YKK6
chr16	61859058	61891142	uc002eoh.2	-	CDH8	P55286
chr16	67154004	67154016	uc002ere.1	+	C16orf70	Q9BSU1
chr16	67264539	67264701	uc002esk.1	-	FHOD1	Q9Y613
chr16	67514990	67514997	uc002ete.1	-	ATP6V0D1	P61421
chr16	67515053	67515062	uc002ete.1	-	ATP6V0D1	P61421
chr16	67572327	67572352	uc002etk.1	+	FAM65A	Q6ZS17
chr16	67662273	67662287	uc002etm.1	+	CTCF	P49711
chr16	67910391	67911139	uc010ces.1	+	EDC4	Q6P2E9
chr16	67911392	67911664	uc002eus.1	+	EDC4	Q6P2E9
chr16	67916364	67916382	uc002eut.1	+	EDC4	Q6P2E9
chr16	67978005	67978015	uc002euy.1	-	LCAT,SLC12A4	P04180,Q9UP95
chr16	67979667	67981338	uc010cev.1	-	SLC12A4	Q9UP95
chr16	69170599	69170688	uc010cfi.1	+	CIRH1A	Q969X6
chr16	69177073	69177080	uc010cfj.1	+	CIRH1A	Q969X6
chr16	69221050	69221069	uc002ewu.1	+	CIRH1A,SNTB2	Q969X6,Q13425
chr16	70516010	70524302	uc002eza.1	-	COG4	Q9H9E3
chr16	70713924	70713958	uc002ezk.1	-	MTSS1L	Q765P7
chr16	70732672	70765462	uc002ezl.1	-	VAC14	Q08AM6
chr16	71007867	71008573	uc002ezu.1	-	HYDIN	Q4G0P3
chr16	71186638	71186648	uc002ezx.1	-	HYDIN	Q4G0P3
chr16	71186653	71186660	uc002ezx.1	-	HYDIN	Q4G0P3
chr16	71186668	71186686	uc002ezx.1	-	HYDIN	Q4G0P3
chr16	71748699	71748704	uc002fax.1	-	PHLPP2	Q6ZVD8
chr16	71949529	71956511	uc010cgi.1	+	IST1	P53990
chr16	75276914	75276988	uc010cgu.1	-	BCAR1	P56945
chr16	75590098	75590107	uc002fek.1	-	TMEM231	Q9H6L2
chr16	75670366	75674247	uc010cgz.1	-	KARS	Q15046
chr16	77393301	77397782	uc010chc.1	-	ADAMTS18	Q8TE60
chr16	77398145	77398161	uc002ffe.1	-	ADAMTS18	Q8TE60
chr16	77398166	77398173	uc002ffe.1	-	ADAMTS18	Q8TE60
chr16	77398227	77398236	uc002ffe.1	-	ADAMTS18	Q8TE60
chr16	77398247	77401377	uc002ffe.1	-	ADAMTS18	Q8TE60
chr16	77401498	77401508	uc002ffe.1	-	ADAMTS18	Q8TE60
chr16	77401537	77401562	uc002ffe.1	-	ADAMTS18	Q8TE60
chr16	77401564	77401574	uc002ffe.1	-	ADAMTS18	Q8TE60
chr16	77401579	77401592	uc002ffe.1	-	ADAMTS18	Q8TE60
chr16	77401603	77401607	uc002ffe.1	-	ADAMTS18	Q8TE60
chr16	77401612	77465196	uc002ffe.1	-	ADAMTS18	Q8TE60
chr16	77465204	77465210	uc002ffe.1	-	ADAMTS18	Q8TE60
chr16	77465219	77465223	uc002ffe.1	-	ADAMTS18	Q8TE60
chr16	77465228	77465259	uc002ffe.1	-	ADAMTS18	Q8TE60
chr16	77465303	77465316	uc002ffe.1	-	ADAMTS18	Q8TE60
chr16	77465319	77465331	uc002ffe.1	-	ADAMTS18	Q8TE60
chr16	77465351	77465361	uc002ffe.1	-	ADAMTS18	Q8TE60
chr16	77465364	77465401	uc002ffe.1	-	ADAMTS18	Q8TE60
chr16	77465423	77465428	uc002ffe.1	-	ADAMTS18	Q8TE60
chr16	77465439	77465454	uc002ffe.1	-	ADAMTS18	Q8TE60
chr16	77465456	77465460	uc002ffe.1	-	ADAMTS18	Q8TE60
chr16	77465474	77465484	uc002ffe.1	-	ADAMTS18	Q8TE60
chr16	77465489	77468331	uc002ffe.1	-	ADAMTS18	Q8TE60
chr16	77468339	77468358	uc002ffe.1	-	ADAMTS18	Q8TE60
chr16	77468376	77468414	uc002ffe.1	-	ADAMTS18	Q8TE60
chr16	85696950	85697036	uc010cho.1	+	GSE1	Q14687
chr16	86544133	86544175	uc002fjl.1	+	FOXF1	Q12946
chr16	86588314	86588324	uc002fjp.2	-	MTHFSD	Q2M296
chr16	86588330	86588354	uc002fjp.2	-	MTHFSD	Q2M296
chr16	86612115	86612224	uc002fjr.1	+	FOXL1	Q12952
chr16	87525434	87525460	uc002fjz.1	-	ZCCHC14	Q8WYQ9
chr16	88782400	88782413	uc002flo.2	-	PIEZO1	Q92508
chr16	88782423	88782428	uc002flo.2	-	PIEZO1	Q92508
chr16	88782441	88782452	uc002flo.2	-	PIEZO1	Q92508
chr16	88782455	88782459	uc002flo.2	-	PIEZO1	Q92508
chr16	88782487	88782496	uc002flo.2	-	PIEZO1	Q92508
chr16	88782507	88782689	uc002flo.2	-	PIEZO1	Q92508
chr16	88786026	88786368	uc002flq.2	-	PIEZO1	Q92508
chr16	89169002	89169140	uc002fmr.1	+	ACSF3	Q4G176
chr16	89345945	89345965	uc002fna.1	-	ANKRD11	Q6UB99
chr16	89345967	89345981	uc002fna.1	-	ANKRD11	Q6UB99
chr16	89916712	89916816	uc010cix.1	+	SPIRE2	Q8WWL2
chr16	89998979	90001297	uc010cjb.1	+	Q13509
chr17	1359412	1359544	uc002fsl.1	-	CRK	P46108
chr17	1630863	1631046	uc002ftj.1	+	WDR81	Q562E7
chr17	1940124	1943085	uc002ftu.1	+	DPH1	Q9BZG8
chr17	1943512	1943563	uc002ftw.2	+	DPH1	Q9BZG8
chr17	2278786	2278814	uc002fup.1	+	SGSM2	O43147
chr17	2278877	2279036	uc002fup.1	+	SGSM2	O43147
chr17	2279113	2279547	uc002fup.1	+	SGSM2	O43147
chr17	2606769	2606787	uc002fux.1	-	CLUH	O75153
chr17	3833645	3833728	uc010ckn.1	-	ATP2A3	Q93084
chr17	3961288	3961369	uc002fxi.2	-	ZZEF1	O43149
chr17	3961371	3961375	uc002fxi.2	-	ZZEF1	O43149
chr17	3961379	3962477	uc002fxi.2	-	ZZEF1	O43149
chr17	3962482	3962489	uc002fxi.2	-	ZZEF1	O43149
chr17	3962492	3962551	uc002fxi.2	-	ZZEF1	O43149
chr17	3962553	3966079	uc002fxi.2	-	ZZEF1	O43149
chr17	3966082	3966098	uc002fxi.2	-	ZZEF1	O43149
chr17	3966103	3966119	uc002fxi.2	-	ZZEF1	O43149
chr17	3966148	3966158	uc002fxi.2	-	ZZEF1	O43149
chr17	3966163	3966193	uc002fxi.2	-	ZZEF1	O43149
chr17	3966196	3966203	uc002fxi.2	-	ZZEF1	O43149
chr17	3966205	3967658	uc002fxi.2	-	ZZEF1	O43149
chr17	3967663	3967703	uc002fxi.2	-	ZZEF1	O43149
chr17	3967708	3967721	uc002fxi.2	-	ZZEF1	O43149
chr17	3967726	3967730	uc002fxi.2	-	ZZEF1	O43149
chr17	3967739	3967750	uc002fxi.2	-	ZZEF1	O43149
chr17	3967753	3967820	uc002fxi.2	-	ZZEF1	O43149
chr17	3967954	3967990	uc002fxi.2	-	ZZEF1	O43149
chr17	3968089	3968114	uc002fxi.2	-	ZZEF1	O43149
chr17	3968117	3968123	uc002fxi.2	-	ZZEF1	O43149
chr17	3969829	3974218	uc002fxj.1	-	ZZEF1	O43149
chr17	4046215	4046253	uc002fxe.1	-	ZZEF1	O43149
chr17	4356311	4356323	uc002fxv.1	+	SPNS3	Q6ZMD2
chr17	4620505	4621273	uc002fyo.1	+	ARRB2	P32121
chr17	4846721	4847861	uc002fzy.2	+	RNF167	Q9H6Y7
chr17	5389482	5389494	uc002gcc.1	-	DERL2	Q9GZP9
chr17	7227527	7230229	uc002ggc.1	-	NEURL4	Q96JN8
chr17	7289882	7289888	uc002ggk.2	+	TNK1	Q13470
chr17	7289891	7289895	uc002ggk.2	+	TNK1	Q13470
chr17	7289900	7289936	uc002ggk.2	+	TNK1	Q13470
chr17	7577499	7578376	uc010cnj.1	-	TP53	P04637
chr17	7578382	7578460	uc010cnj.1	-	TP53	P04637
chr17	7578474	7578478	uc010cnj.1	-	TP53	P04637
chr17	7578495	7578544	uc010cnj.1	-	TP53	P04637
chr17	7578549	7578554	uc010cnj.1	-	TP53	P04637
chr17	7707574	7707670	uc010cnm.1	+	DNAH2	Q9P225
chr17	7758388	7758392	uc002giy.1	+	TMEM88	Q6PEY1
chr17	7794258	7794377	uc002gjg.1	+	CHD3	Q12873
chr17	7835249	7835258	uc002gjo.1	-	TRAPPC1	Q9Y5R8
chr17	8169180	8169613	uc002gks.2	+	PFAS	O15067
chr17	8451962	8479987	uc010cny.1	-	MYH10	P35580
chr17	9604436	9604470	uc002gmc.2	+	USP43	Q70EL4
chr17	9804388	9804392	uc002gmf.1	-	RCVRN	P35243
chr17	9804399	9804413	uc002gmf.1	-	RCVRN	P35243
chr17	9804415	9804419	uc002gmf.1	-	RCVRN	P35243
chr17	11145046	11145363	uc002gna.2	+	SHISA6	Q6ZSJ9
chr17	11459051	11459067	uc010con.1	+	SHISA6	Q6ZSJ9
chr17	11554386	11554406	uc010coo.1	+	DNAH9	Q9NYC9
chr17	12647500	12647625	uc002gnq.1	+	MYOCD	Q8IZQ8
chr17	12847386	12847483	uc002gnt.1	+	ARHGAP44	Q17R89
chr17	15995295	15995372	uc002gpq.1	-	NCOR1	O75376
chr17	16097884	16097953	uc002gpn.1	-	NCOR1	O75376
chr17	17039533	17039649	uc002gqw.1	+	MPRIP	Q6WCQ1
chr17	17067974	17068233	uc002gqx.1	+	MPRIP	Q6WCQ1
chr17	17068239	17068256	uc002gqx.1	+	MPRIP	Q6WCQ1
chr17	17068298	17068309	uc002gqx.1	+	MPRIP	Q6WCQ1
chr17	17068317	17068343	uc002gqx.1	+	MPRIP	Q6WCQ1
chr17	17068366	17068376	uc002gqx.1	+	MPRIP	Q6WCQ1
chr17	17076012	17076022	uc010cpl.1	+	MPRIP	Q6WCQ1
chr17	17184501	17184508	uc002grd.1	-	COPS3	Q9UNS2
chr17	17184536	17184546	uc002grd.1	-	COPS3	Q9UNS2
chr17	17184551	17184579	uc002grd.1	-	COPS3	Q9UNS2
chr17	17721123	17721140	uc002grp.1	-	SREBF1	P36956
chr17	17721142	17721162	uc002grp.1	-	SREBF1	P36956
chr17	17721165	17721176	uc002grp.1	-	SREBF1	P36956
chr17	17721179	17721688	uc002grp.1	-	SREBF1	P36956
chr17	18158112	18159911	uc002gsq.1	-	FLII	Q13045
chr17	19216444	19216451	uc002gvj.2	+	EPN2	O95208
chr17	19451300	19451436	uc010cqq.1	+	SLC47A1	Q96FL8
chr17	25915507	25915523	uc002gzm.1	+	KSR1	Q8IVT5
chr17	26209736	26209745	uc002gzv.1	-	LYRM9	A8MSI8
chr17	26938239	26938463	uc010crq.1	-	NA	NA
chr17	26948463	26948516	uc002hbt.1	-	KIAA0100	Q14667
chr17	27047012	27047016	uc002hci.1	+	RPL23A	P62750
chr17	27284445	27284557	uc010crx.1	-	SEZ6	Q53EL9
chr17	27948440	27948448	uc002hel.1	-	CORO6	Q6QEF8
chr17	28804426	28811274	uc002hff.1	+	GOSR1	O95249
chr17	29161166	29161194	uc002hft.1	+	ATAD5	Q96QE3
chr17	29161199	29161217	uc002hft.1	+	ATAD5	Q96QE3
chr17	29161219	29161232	uc002hft.1	+	ATAD5	Q96QE3
chr17	29161239	29161308	uc002hft.1	+	ATAD5	Q96QE3
chr17	29483001	29490228	uc010csn.1	+	NF1	P21359
chr17	29592247	29654684	uc010cso.1	+	NF1	P21359
chr17	30498066	30498087	uc002hhd.1	+	RHOT1	Q8IXI2
chr17	30771502	30771541	uc010cta.1	+	PSMD11	O00231
chr17	30814814	30815346	uc010ctc.1	+	CDK5R1	Q15078
chr17	33353573	33353580	uc002him.1	-	RFFL	Q8WZ73
chr17	33463469	33464108	uc010ctn.1	-	NLE1	Q9NVX2
chr17	33464110	33464117	uc010ctn.1	-	NLE1	Q9NVX2
chr17	33464119	33464141	uc010ctn.1	-	NLE1	Q9NVX2
chr17	33464148	33466984	uc010ctn.1	-	NLE1	Q9NVX2
chr17	33466987	33467002	uc010ctn.1	-	NLE1	Q9NVX2
chr17	33467012	33467017	uc010ctn.1	-	NLE1	Q9NVX2
chr17	33467020	33467025	uc010ctn.1	-	NLE1	Q9NVX2
chr17	33467032	33469125	uc010ctn.1	-	NLE1	Q9NVX2
chr17	33467053	33469126	uc010ctn.1	-	NLE1	Q9NVX2
chr17	33469132	33469141	uc010ctn.1	-	NLE1	Q9NVX2
chr17	34958391	34958399	uc002hnf.1	+	MRM1	Q6IN84
chr17	34958402	34958408	uc002hnf.1	+	MRM1	Q6IN84
[truncated: 3,249 more rows]

## Sheet: S2
Annotation Cluster 1	Enrichment Score: 19.142710610395195
Category	Term	Count	%	Adjusted P-value	Genes	Fold Enrichment
GOTERM_CC_FAT	GO:0043232~intracellular non-membrane-bounded organelle	426	21.099554234769688	1.4785177100285472E-17	KIFC2, RPL18, RPL17, RPL19, TUBB2B, RPL15, STRN, ACTG1, INCENP, ILK, RPL10, RPL11, RPL12, LRRC7, STAG1, MAP2K5, TADA2A, MPDZ, KIF5A, KIF5C, PTBP1, GRIN2A, MED12, SPIRE2, HNF4G, PCM1, MARK4, PCLO, MARK1, NCAPD3, CTNNA2, MYO18B, SCYL1, RPS17, ZNF384, NLE1, FLII, RPS13, EIF2AK4, DNAH12, DNAH17, AHCTF1, NPHP3, RPS29, RAC3, TNKS, RPS20, DNMT3B, DHX9, RPSA, KIF3A, ATR, HBA1, TNNI3, RPS6, SEPT10, SEPT11…	1.4729694343934487
GOTERM_CC_FAT	GO:0043228~non-membrane-bounded organelle	426	21.099554234769688	1.4785177100285472E-17	KIFC2, RPL18, RPL17, RPL19, TUBB2B, RPL15, STRN, ACTG1, INCENP, ILK, RPL10, RPL11, RPL12, LRRC7, STAG1, MAP2K5, TADA2A, MPDZ, KIF5A, KIF5C, PTBP1, GRIN2A, MED12, SPIRE2, HNF4G, PCM1, MARK4, PCLO, MARK1, NCAPD3, CTNNA2, MYO18B, SCYL1, RPS17, ZNF384, NLE1, FLII, RPS13, EIF2AK4, DNAH12, DNAH17, AHCTF1, NPHP3, RPS29, RAC3, TNKS, RPS20, DNMT3B, DHX9, RPSA, KIF3A, ATR, HBA1, TNNI3, RPS6, SEPT10, SEPT11…	1.4729694343934487
GOTERM_CC_FAT	GO:0005856~cytoskeleton	263	13.026250619118377	7.678172437149116E-18	KIFC2, TUBB2B, STRN, ACTG1, INCENP, ILK, CEP290, MAP2K5, MPDZ, KIF5A, KIF5C, MED12, GRIN2A, UBR4, KRT13, SPIRE2, PCM1, PCLO, DCTN4, MARK4, DCTN1, MARK1, CTNNA2, KRT19, MYO18B, SCYL1, CEP350, NAV1, KRT15, FLII, PDE4DIP, DBN1, ADD1, KIF26B, DNAH12, DNAH17, CHEK1, MYO9B, CAPZB, MYO9A, NPHP3, MACF1, RAC3, DMD, CEP170, TNKS, CNKSR2, DHX9, TRPC4, KIF3A, TNNI3, SEPT10, SEPT11, ATM, DVL1, FNBP1, SYNE1, S…	1.7094283168848496
GOTERM_CC_FAT	GO:0044430~cytoskeletal part	195	9.658246656760774	4.148909481224354E-16	KIFC2, TUBB2B, STRN, INCENP, ILK, CEP290, MAP2K5, KIF5A, MPDZ, KIF5C, GRIN2A, MED12, KRT13, PCM1, DCTN4, MARK4, DCTN1, KRT19, MYO18B, CEP350, NAV1, SCYL1, KRT15, FLII, PDE4DIP, DBN1, KIF26B, ADD1, DNAH12, DNAH17, CHEK1, MYO9B, MYO9A, CAPZB, NPHP3, RAC3, CEP170, TNKS, CNKSR2, DHX9, KIF3A, TNNI3, SEPT10, ATM, SEPT11, DVL1, MAP4, MARCKS, NCOR1, LIMA1, LZTS1, MYBPC1, FERMT2, CPEB1, LATS1, TTLL3, OFD1…	1.8385967448777263
Annotation Cluster 2	Enrichment Score: 14.38367621704674
Category	Term	Count	%	Adjusted P-value	Genes	Fold Enrichment
SP_PIR_KEYWORDS	atp-binding	255	12.63001485884101	9.873951430344091E-22	KIFC2, ADCY3, ADCY1, ADCY8, PRKG2, IARS2, PRKG1, BTK, ACTG1, ATP2B1, MAP3K6, ATP2B2, ATP2B3, ATP2B4, MAP3K4, CLK2, DHX37, ILK, MAP2K6, DHX32, HFM1, MAP2K5, MAGI3, MAGI1, KIF5A, MYLK3, KIF5C, WNK1, WNK2, MARK3, MARK4, SARS2, MARK1, MARK2, MYO18B, NAV2, MAPK9, MAPK8, EIF2AK4, KIF26B, DNAH12, ERBB3, NEK1, DNAH17, TDRD9, CHEK1, MYO9B, CHEK2, MYO9A, MUSK, DHX9, KIF3A, TAOK2, CNKSR3, ACACA, ATP11B, EPR…	1.8644347084367248
SP_PIR_KEYWORDS	nucleotide-binding	297	14.710252600297178	9.175947373353258E-20	ADCY3, KIFC2, ADCY1, TUBB2B, ADCY8, IARS2, PRKG2, PRKG1, BTK, ACTG1, ATP2B1, MAP3K6, ATP2B2, ATP2B3, ATP2B4, MAP3K4, CLK2, DHX37, ILK, RAPGEF3, MAP2K6, DHX32, HFM1, MAP2K5, MAGI3, MAGI1, KIF5A, MYLK3, KIF5C, WNK1, EIF2S3, WNK2, MARK3, MARK4, SARS2, MARK1, MARK2, MYO18B, NAV2, MAPK9, MAPK8, RAB13, EIF2AK4, KIF26B, GNAI3, DNAH12, GNAI2, ERBB3, NEK1, DNAH17, TDRD9, CHEK1, MYO9B, CHEK2, MYO9A, MUSK, …	1.7078487329238892
UP_SEQ_FEATURE	nucleotide phosphate-binding region:ATP	183	9.063893016344725	3.9312997301976793E-13	KIFC2, STK31, CLPB, DAK, CASK, PRKG2, PRKG1, TTN, BTK, SETX, MAP3K6, IDH3G, MAP3K4, DHX37, CLK2, ILK, PRKACB, MAP2K6, DHX32, MAP2K5, HFM1, NMNAT3, MAGI3, CSNK1G1, MAGI1, KIF5A, MYLK3, MYO3B, KIF5C, WNK1, WNK2, MARK3, MARK4, SARS2, MARK1, MARK2, MAP4K4, MYO18B, KCNT2, NAV2, MAPK9, MAPK8, RIPK4, SMARCA2, PRPS2, EIF2AK4, EP400, KIF26B, FGFR2, FGFR3, DNAH12, ERBB3, NEK1, DNAH17, MAPKAPK5, TDRD9, CHEK…	1.8362833112833112
GOTERM_MF_FAT	GO:0005524~ATP binding	274	13.571074789499752	7.984723993104126E-12	KIFC2, ADCY3, ADCY1, ADCY8, IARS2, PRKG2, PRKG1, BTK, ACTG1, ATP2B1, MAP3K6, ATP2B2, ATP2B3, ATP2B4, MAP3K4, CLK2, DHX37, ILK, MAP2K6, DHX32, HFM1, MAP2K5, MAGI3, MAGI1, KIF5A, MYLK3, KIF5C, WNK1, WNK2, MARK3, MARK4, SARS2, MARK1, MARK2, MYO18B, SCYL1, NAV2, MAPK9, MAPK8, EIF2AK4, KIF26B, DNAH12, ERBB3, NEK1, DNAH17, TDRD9, CHEK1, MYO9B, PXK, CHEK2, MYO9A, MUSK, DHX9, KIF3A, TAOK2, CNKSR3, ACACA,…	1.548869155562135
GOTERM_MF_FAT	GO:0032559~adenyl ribonucleotide binding	275	13.620604259534423	1.2183587472236468E-11	KIFC2, ADCY3, ADCY1, ADCY8, IARS2, PRKG2, PRKG1, BTK, ACTG1, ATP2B1, MAP3K6, ATP2B2, ATP2B3, ATP2B4, MAP3K4, CLK2, DHX37, ILK, RAPGEF3, MAP2K6, DHX32, HFM1, MAP2K5, MAGI3, MAGI1, KIF5A, MYLK3, KIF5C, WNK1, WNK2, MARK3, MARK4, SARS2, MARK1, MARK2, MYO18B, SCYL1, NAV2, MAPK9, MAPK8, EIF2AK4, KIF26B, DNAH12, ERBB3, NEK1, DNAH17, TDRD9, CHEK1, MYO9B, PXK, CHEK2, MYO9A, MUSK, DHX9, KIF3A, TAOK2, CNKSR…	1.5337534662035754
GOTERM_MF_FAT	GO:0000166~nucleotide binding	380	18.82119861317484	9.26958509950282E-12	ADCY3, KIFC2, ADCY1, TUBB2B, ADCY8, SYNCRIP, IARS2, PRKG2, PRKG1, RNF213, HIBADH, BTK, NONO, ATP2B1, ACTG1, ATP2B2, MAP3K6, ATP2B3, ATP2B4, MAP3K4, RAVER2, CLK2, RBM8A, DHX37, ILK, RAPGEF3, PTBP2, DHX32, MAP2K6, HFM1, MAP2K5, MAGI3, MAGI1, KIF5A, MYLK3, KIF5C, PTBP1, WNK1, EIF2S3, WNK2, NAV3, MARK3, PPARGC1A, MARK4, SARS2, MARK1, MARK2, MYO18B, SCYL1, NAV1, NAV2, MAPK9, MAPK8, RAB13, EIF2AK4, KIF…	1.4132269638138342
GOTERM_MF_FAT	GO:0030554~adenyl nucleotide binding	284	14.066369489846458	2.4573676427053215E-11	ADCY3, KIFC2, ADCY1, ADCY8, IARS2, PRKG2, PRKG1, BTK, ACTG1, ATP2B1, MAP3K6, ATP2B2, ATP2B3, ATP2B4, MAP3K4, CLK2, DHX37, ILK, RAPGEF3, MAP2K6, DHX32, HFM1, MAP2K5, MAGI3, MAGI1, KIF5A, MYLK3, KIF5C, WNK1, WNK2, MARK3, MARK4, SARS2, MARK1, MARK2, MYO18B, SCYL1, NAV2, MAPK9, MAPK8, EIF2AK4, KIF26B, DNAH12, ERBB3, NEK1, DNAH17, TDRD9, MYO9B, CHEK1, PXK, CHEK2, MYO9A, NPHP3, MUSK, DHX9, KIF3A, TAOK2…	1.5035965150158936
GOTERM_MF_FAT	GO:0032553~ribonucleotide binding	320	15.8494304110946	3.028688411177427E-11	ADCY3, KIFC2, ADCY1, TUBB2B, ADCY8, IARS2, PRKG2, PRKG1, BTK, ACTG1, ATP2B1, MAP3K6, ATP2B2, ATP2B3, ATP2B4, MAP3K4, CLK2, DHX37, ILK, RAPGEF3, MAP2K6, DHX32, HFM1, MAP2K5, MAGI3, MAGI1, KIF5A, MYLK3, KIF5C, WNK1, EIF2S3, WNK2, MARK3, MARK4, SARS2, MARK1, MARK2, MYO18B, SCYL1, NAV2, MAPK9, MAPK8, RAB13, EIF2AK4, KIF26B, GNAI3, DNAH12, GNAI2, ERBB3, NEK1, DNAH17, TDRD9, MYO9B, CHEK1, PXK, CHEK2, M…	1.4551975845715206
GOTERM_MF_FAT	GO:0032555~purine ribonucleotide binding	320	15.8494304110946	3.028688411177427E-11	ADCY3, KIFC2, ADCY1, TUBB2B, ADCY8, IARS2, PRKG2, PRKG1, BTK, ACTG1, ATP2B1, MAP3K6, ATP2B2, ATP2B3, ATP2B4, MAP3K4, CLK2, DHX37, ILK, RAPGEF3, MAP2K6, DHX32, HFM1, MAP2K5, MAGI3, MAGI1, KIF5A, MYLK3, KIF5C, WNK1, EIF2S3, WNK2, MARK3, MARK4, SARS2, MARK1, MARK2, MYO18B, SCYL1, NAV2, MAPK9, MAPK8, RAB13, EIF2AK4, KIF26B, GNAI3, DNAH12, GNAI2, ERBB3, NEK1, DNAH17, TDRD9, MYO9B, CHEK1, PXK, CHEK2, M…	1.4551975845715206
GOTERM_MF_FAT	GO:0001883~purine nucleoside binding	286	14.1654284299158	3.8110958833215136E-11	ADCY3, KIFC2, ADCY1, ADCY8, IARS2, PRKG2, PRKG1, BTK, ACTG1, ATP2B1, MAP3K6, ATP2B2, ATP2B3, ATP2B4, MAP3K4, CLK2, DHX37, ILK, RAPGEF3, MAP2K6, DHX32, HFM1, MAP2K5, MAGI3, MAGI1, KIF5A, MYLK3, KIF5C, WNK1, WNK2, MARK3, MARK4, SARS2, MARK1, MARK2, MYO18B, SCYL1, NAV2, MAPK9, MAPK8, EIF2AK4, KIF26B, DNAH12, ERBB3, NEK1, DNAH17, TDRD9, MYO9B, CHEK1, PXK, CHEK2, MYO9A, NPHP3, MUSK, DHX9, KIF3A, TAOK2…	1.4914866311449235
GOTERM_MF_FAT	GO:0017076~purine nucleotide binding	329	16.295195641406636	7.52254925018292E-11	ADCY3, KIFC2, ADCY1, TUBB2B, ADCY8, IARS2, PRKG2, PRKG1, BTK, ACTG1, ATP2B1, MAP3K6, ATP2B2, ATP2B3, ATP2B4, MAP3K4, CLK2, DHX37, ILK, RAPGEF3, MAP2K6, DHX32, HFM1, MAP2K5, MAGI3, MAGI1, KIF5A, MYLK3, KIF5C, WNK1, EIF2S3, WNK2, MARK3, MARK4, SARS2, MARK1, MARK2, MYO18B, SCYL1, NAV2, MAPK9, MAPK8, RAB13, EIF2AK4, KIF26B, GNAI3, DNAH12, GNAI2, ERBB3, NEK1, DNAH17, TDRD9, MYO9B, CHEK1, PXK, CHEK2, M…	1.4321613819325463
GOTERM_MF_FAT	GO:0001882~nucleoside binding	286	14.1654284299158	6.91952051212752E-11	ADCY3, KIFC2, ADCY1, ADCY8, IARS2, PRKG2, PRKG1, BTK, ACTG1, ATP2B1, MAP3K6, ATP2B2, ATP2B3, ATP2B4, MAP3K4, CLK2, DHX37, ILK, RAPGEF3, MAP2K6, DHX32, HFM1, MAP2K5, MAGI3, MAGI1, KIF5A, MYLK3, KIF5C, WNK1, WNK2, MARK3, MARK4, SARS2, MARK1, MARK2, MYO18B, SCYL1, NAV2, MAPK9, MAPK8, EIF2AK4, KIF26B, DNAH12, ERBB3, NEK1, DNAH17, TDRD9, MYO9B, CHEK1, PXK, CHEK2, MYO9A, NPHP3, MUSK, DHX9, KIF3A, TAOK2…	1.481308992843066
UP_SEQ_FEATURE	binding site:ATP	103	5.101535413571074	9.368130979847678E-7	STK31, DAK, CASK, IARS2, PRKG2, TTN, PRKG1, BTK, MAP3K6, MAP3K4, CLK2, ILK, PRKACB, MAP2K6, MAP2K5, CSNK1G1, MYLK3, MYO3B, WNK1, WNK2, MARK3, MARK4, MARK1, MARK2, MAP4K4, MAPK9, MAPK8, YARS2, RIPK4, EIF2AK4, PRPS2, FGFR2, FGFR3, ERBB3, MAPKAPK5, NEK1, CHEK1, CHEK2, RIOK1, PTK2, MUSK, TEK, DYRK4, OBSCN, TAOK2, EPRS, MMAB, NTRK3, EPHA4, ATP2A3, CDC42BPA, TNK1, TNK2, ASNA1, MYLK, PC, CDC42BPB, QARS,…	1.8344319579559432
Annotation Cluster 3	Enrichment Score: 11.6426833322718
Category	Term	Count	%	Adjusted P-value	Genes	Fold Enrichment
SP_PIR_KEYWORDS	actin-binding	67	3.3184744923229323	1.5299983502359282E-11	LIMA1, MAEA, MYBPC1, MTSS1L, KLHL2, TTLL3, KLHL5, SNTB2, LMOD2, MYO3B, ACTN2, SPIRE2, NEXN, VASP, FLNA, JMY, EPB41L2, EPB41L3, ARPC1B, MYO18B, XIRP2, MIB2, FHOD3, FLII, FKBP15, DBN1, DST, FHOD1, SPTB, ADD1, MYO5A, ABLIM1, SHROOM3, SSH1, DIAPH1, SSFA2, CALD1, MYO9B, PXK, TPM1, CAPZB, MYO9A, MACF1, DMD, AVIL, MYO5B, PHACTR2, EPB41, MYO1B, MYO1G, SYNPO2, EVL, MYO1H, TNNI3, MPRIP, SYNE1, MYO10, SYNE2…	2.6298342203212743
GOTERM_MF_FAT	GO:0008092~cytoskeletal protein binding	117	5.794947994056463	1.4589707220125092E-10	MAEA, TNNC1, IQGAP2, LMO7, TTN, KLHL2, KLHL5, ANK1, CEP290, MYO3B, ACTN2, PTPRT, SPIRE2, MARK4, SPAG9, ARPC1B, MYO18B, RHCG, MIB2, FLII, CLIP1, CLIP2, DST, DBN1, SPTB, ADD1, BBS4, MYL2, SSH1, DIAPH1, MYL3, DIAPH3, MYO9B, PXK, ARFGEF2, ARFGEF1, MYO9A, CAPZB, ACE, MACF1, DMD, OBSL1, CLASP2, SSX2IP, OBSCN, PHACTR2, EPB41, MYO1B, MYO1G, EVL, MYO1H, TNNI3, MPRIP, MYO10, SYNE1, SYNE2, TMOD4, MARCKS, MY…	1.938206247129077
GOTERM_MF_FAT	GO:0003779~actin binding	84	4.160475482912332	1.1121756848808673E-9	LIMA1, MAEA, TNNC1, MYBPC1, IQGAP2, LMO7, MTSS1L, TTN, KLHL2, TTLL3, KLHL5, SNTB2, VPS16, MKL2, LMOD2, MKL1, FMNL1, FMNL2, FMNL3, CCDC88A, TRPM7, MYO3B, ACTN2, SPIRE2, NEXN, VASP, FLNA, JMY, EPB41L2, EPB41L3, ARPC1B, MYO18B, XIRP2, MIB2, FHOD3, FLII, DST, DBN1, FHOD1, SPTB, ADD1, MYO5A, ABLIM1, ABLIM2, SHROOM3, SSH1, MYL2, MYL3, DIAPH1, SSFA2, CALD1, DIAPH3, MYO9B, PXK, TPM1, CAPZB, MYO9A, ACE, M…	2.151326613141854
GOTERM_CC_FAT	GO:0015629~actin cytoskeleton	70	3.467062902426944	1.474945832136143E-9	CTNNAL1, LIMA1, MAEA, TNNC1, MYBPC1, FERMT2, CASK, IQGAP2, TTN, KLHL2, TTLL3, ACTG1, ACTR1A, ILK, ACTR1B, VPS16, ACTA2, MYO3B, ACTN2, SLC9A3R1, VASP, FLNA, DAPK1, CTNNA2, EPB41L2, ARPC1B, ARHGAP32, MYO18B, FKBP15, SEPT7, DBN1, DST, SPTB, SEPT9, ADD1, MYO5A, ABLIM1, ABLIM2, MYL2, MYL3, CALD1, MYL1, MYO9B, TPM1, CAPZB, MYO9A, MACF1, RAC3, SORBS2, AVIL, MYO5B, FYB, EPB41, MYO1B, MYO1G, MYLPF, SYNPO2…	2.335794244183618
Annotation Cluster 4	Enrichment Score: 8.51202977071881
Category	Term	Count	%	Adjusted P-value	Genes	Fold Enrichment
GOTERM_CC_FAT	GO:0015630~microtubule cytoskeleton	121	5.993065874195146	1.7221335468775578E-11	KIFC2, MAEA, TUBB2B, INCENP, CEP290, MAP2K5, KIF5A, KIF5C, MED12, TOPBP1, PDE4D, PCM1, MARK4, DCTN4, DCTN1, MARK1, CEP350, NAV1, SCYL1, LYST, FLII, CLIP1, CLIP2, PDE4DIP, MAP7D1, DST, SEPT7, SEPT9, KIF26B, CEP97, BBS4, DNAH12, DNAH17, CHEK1, C14ORF166, KEAP1, NPHP3, MACF1, CEP170, TUBE1, TNKS, CLASP2, CNKSR2, DHX9, KIF3A, NIN, CKAP5, SMEK2, RPGRIP1L, SMEK1, ATM, DVL1, TRIM55, HDAC3, MAFIP, MAP4, …	1.9783441804302
GOTERM_CC_FAT	GO:0005813~centrosome	53	2.6250619118375433	7.900491161505485E-6	MAD1L1, LATS1, OFD1, CCNE1, CEP250, SLMAP, ACTR1A, ACTR1B, CEP290, TOP2A, KIF2A, MED12, PDE4D, TOPBP1, PCM1, DCTN4, MARK4, SCYL1, CEP350, HIPK1, LCK, FLII, PDE4DIP, RUVBL1, MAP3K11, CEP97, BBS4, EXOC7, CHEK1, C14ORF166, AKAP9, KEAP1, TUBGCP6, CEP170, NUDT21, TUBE1, TNKS, CLASP2, APC, CNKSR2, DHX9, NIN, CEP135, CKAP5, DLGAP5, SMEK2, RPGRIP1L, SMEK1, CENPJ, RASSF1, MARCKS, SLC13A3, UBXN6	2.123814957865169
GOTERM_CC_FAT	GO:0005815~microtubule organizing center	55	2.7241208519068847	5.9911319786665196E-5	MAD1L1, LATS1, OFD1, CCNE1, CEP250, SLMAP, ACTR1A, ACTR1B, CEP290, TOP2A, KIF2A, MED12, PDE4D, TOPBP1, PCM1, DCTN4, MARK4, SCYL1, CEP350, HIPK1, LCK, FLII, PDE4DIP, RUVBL1, IFT88, MAP3K11, CEP97, BBS4, PARD3, EXOC7, C14ORF166, AKAP9, CHEK1, KEAP1, TUBGCP6, CEP170, NUDT21, TUBE1, TNKS, CLASP2, APC, CNKSR2, DHX9, NIN, CEP135, CKAP5, DLGAP5, SMEK2, RPGRIP1L, SMEK1, CENPJ, RASSF1, MARCKS, SLC13A3, UB…	1.9513312164142647
Annotation Cluster 5	Enrichment Score: 8.18611349998856	6.51e-09
Category	Term	Count	%	Adjusted P-value	Genes	Fold Enrichment
GOTERM_BP_FAT	GO:0030030~cell projection organization	89	4.408122833085686	1.0459678756458146E-7	LIMA1, UCHL1, STRN, LPAR3, L1CAM, MTSS1L, PRKG1, SHH, TTLL3, OFD1, ATP2B2, BDNF, ANK3, ROBO1, ILK, CEP290, POU4F1, ROBO2, TOP2B, RPS27A, STX3, CCDC88A, OTX2, NKX2-8, KIF5C, ACTN2, NRXN1, PCM1, SLIT1, TBR1, VASP, SLIT3, CTNNA2, RASGRF1, UBC, DST, IFT88, GAP43, BBS4, CDK5R1, DNAH9, PARD3, BBS7, ERBB3, ABI2, TPM1, CAPZB, MYCBP2, ALCAM, HOXA1, HOXA2, PTK2, MACF1, PTK2B, RAC3, TNR, DMD, GBX2, NKX2-1, …	2.060275435330194
GOTERM_BP_FAT	GO:0032989~cellular component morphogenesis	90	4.457652303120357	9.646059394574635E-7	BMP10, UCHL1, L1CAM, TTN, SHH, TTLL3, ACTG1, OFD1, ATP2B2, BDNF, DAB2, ANK1, ANK3, ROBO1, FOXF1, ILK, POU4F1, ROBO2, TOP2B, RPS27A, DLG1, ARHGEF2, NKX2-8, OTX2, KIF5C, LEF1, NRXN1, PCM1, SLIT1, TBR1, VASP, MARK2, SLIT3, CTNNA2, MFN1, KRT19, UBC, DST, IFT88, GAP43, ADD1, BBS4, CDK5R1, PARD3, SHROOM3, BBS7, MYL2, SSH1, ERBB3, PTK7, BRSK2, SOX6, TPM1, MYCBP2, ALCAM, HOXA1, HOXA2, PTK2, MACF1, TNR, D…	1.9312348914084854
GOTERM_BP_FAT	GO:0048858~cell projection morphogenesis	64	3.16988608221892	6.653229435160668E-7	UCHL1, L1CAM, SHH, TTLL3, OFD1, BDNF, ANK3, ROBO1, ILK, POU4F1, ROBO2, TOP2B, RPS27A, NKX2-8, OTX2, KIF5C, NRXN1, PCM1, TBR1, SLIT1, VASP, SLIT3, CTNNA2, UBC, IFT88, DST, GAP43, BBS4, CDK5R1, PARD3, BBS7, ERBB3, MYCBP2, ALCAM, HOXA1, HOXA2, PTK2, MACF1, TNR, DMD, GBX2, NKX2-1, NEFL, APC, KIF3A, NFASC, NTNG1, RPGRIP1L, CELSR3, CELSR2, DOCK7, RPL24, DVL1, FEZF1, SEMA6A, EPHA4, FEZF2, ISL2, NOTCH1, …	2.2253431347350023
GOTERM_BP_FAT	GO:0000902~cell morphogenesis	82	4.061416542842991	1.3576148710781055E-6	UCHL1, L1CAM, SHH, TTLL3, OFD1, ATP2B2, BDNF, DAB2, ANK1, ANK3, ROBO1, FOXF1, ILK, POU4F1, ROBO2, TOP2B, RPS27A, DLG1, ARHGEF2, NKX2-8, OTX2, KIF5C, LEF1, NRXN1, PCM1, SLIT1, TBR1, VASP, SLIT3, CTNNA2, MARK2, UBC, DST, IFT88, GAP43, ADD1, BBS4, CDK5R1, PARD3, SHROOM3, BBS7, SSH1, ERBB3, PTK7, BRSK2, SOX6, MYCBP2, ALCAM, HOXA1, HOXA2, PTK2, MACF1, TNR, DMD, GBX2, NKX2-1, CLASP2, NEFL, FN1, APC, KI…	1.9622166246851387
GOTERM_BP_FAT	GO:0031175~neuron projection development	65	3.2194155522535906	1.0459381326599626E-6	UCHL1, STRN, L1CAM, PRKG1, SHH, BDNF, ANK3, ROBO1, ILK, POU4F1, ROBO2, TOP2B, RPS27A, STX3, NKX2-8, OTX2, KIF5C, NRXN1, TBR1, SLIT1, VASP, SLIT3, CTNNA2, RASGRF1, UBC, DST, GAP43, BBS4, CDK5R1, PARD3, ERBB3, ABI2, MYCBP2, ALCAM, HOXA1, HOXA2, PTK2, MACF1, RAC3, PTK2B, TNR, DMD, GBX2, NKX2-1, NEFL, APC, NFASC, NTNG1, CELSR3, CELSR2, DOCK7, RPL24, DVL1, FEZF1, EPHA4, FEZF2, SEMA6A, ISL2, NOTCH1, NE…	2.162999842569269
GOTERM_BP_FAT	GO:0032990~cell part morphogenesis	65	3.2194155522535906	1.0459381326599626E-6	UCHL1, L1CAM, SHH, TTLL3, OFD1, BDNF, ANK3, ROBO1, ILK, POU4F1, ROBO2, TOP2B, RPS27A, NKX2-8, OTX2, KIF5C, NRXN1, PCM1, TBR1, SLIT1, VASP, SLIT3, CTNNA2, MFN1, UBC, IFT88, DST, GAP43, BBS4, CDK5R1, PARD3, BBS7, ERBB3, MYCBP2, ALCAM, HOXA1, HOXA2, PTK2, MACF1, TNR, DMD, GBX2, NKX2-1, NEFL, APC, KIF3A, NFASC, NTNG1, RPGRIP1L, CELSR3, RPL24, CELSR2, DOCK7, DVL1, FEZF1, SEMA6A, EPHA4, FEZF2, ISL2, NO…	2.162999842569269
GOTERM_BP_FAT	GO:0030182~neuron differentiation	95	4.70529965329371	1.1724485426967135E-6	EVX1, OPCML, TUBB2B, UCHL1, STRN, L1CAM, PRKG1, HOXD10, SHH, ATP2B2, BDNF, HTRA2, ANK3, ROBO1, ILK, CEP290, ROBO2, POU4F1, TOP2B, RPS27A, TUBB3, STX3, MDGA1, BARHL2, MDGA2, OTX2, NKX2-8, KIF5C, NRXN1, SLIT1, TBR1, VASP, SLIT3, CTNNA2, HOXC10, GNAQ, PSD, RASGRF1, UBC, CUX1, DST, GAP43, BBS4, CDK5R1, PARD3, SOX1, ERBB3, SOX5, BRSK2, ABI2, MYCBP2, OTP, ALCAM, ALDH1A2, HOXA1, HOXA2, PTK2, MACF1, PTK2…	1.8477048180992144
GOTERM_BP_FAT	GO:0048812~neuron projection morphogenesis	56	2.773650321941555	2.5570297170762757E-6	UCHL1, L1CAM, SHH, BDNF, ANK3, ROBO1, ILK, POU4F1, ROBO2, TOP2B, RPS27A, NKX2-8, OTX2, KIF5C, NRXN1, TBR1, SLIT1, VASP, CTNNA2, SLIT3, UBC, DST, GAP43, PARD3, CDK5R1, ERBB3, MYCBP2, ALCAM, HOXA1, PTK2, HOXA2, MACF1, TNR, DMD, GBX2, NKX2-1, NEFL, APC, NTNG1, NFASC, CELSR3, CELSR2, DOCK7, RPL24, DVL1, FEZF1, EPHA4, FEZF2, SEMA6A, NOTCH1, ISL2, DLX5, APBB2, CACNA1A, FEZ2, MYH10	2.2397086127174464
GOTERM_BP_FAT	GO:0048667~cell morphogenesis involved in neuron differentiation	55	2.7241208519068847	3.164466781058195E-6	UCHL1, L1CAM, SHH, ATP2B2, BDNF, ANK3, ROBO1, POU4F1, ROBO2, TOP2B, RPS27A, NKX2-8, OTX2, KIF5C, NRXN1, TBR1, SLIT1, VASP, CTNNA2, SLIT3, UBC, DST, GAP43, PARD3, CDK5R1, ERBB3, MYCBP2, ALCAM, HOXA1, PTK2, HOXA2, MACF1, TNR, GBX2, NKX2-1, NEFL, APC, NTNG1, NFASC, CELSR3, CELSR2, DOCK7, RPL24, DVL1, FEZF1, EPHA4, FEZF2, SEMA6A, NOTCH1, ISL2, DLX5, APBB2, CACNA1A, FEZ2, MYH10	2.2418136020151134
GOTERM_BP_FAT	GO:0048666~neuron development	76	3.7642397226349678	6.754271381193E-6	OPCML, UCHL1, STRN, L1CAM, PRKG1, SHH, HOXD10, ATP2B2, BDNF, HTRA2, ANK3, ROBO1, ILK, CEP290, POU4F1, ROBO2, TOP2B, RPS27A, STX3, NKX2-8, OTX2, KIF5C, NRXN1, SLIT1, TBR1, VASP, SLIT3, CTNNA2, GNAQ, RASGRF1, UBC, DST, GAP43, BBS4, CDK5R1, PARD3, SOX1, ERBB3, ABI2, MYCBP2, ALCAM, HOXA1, HOXA2, PTK2, MACF1, PTK2B, RAC3, TNR, DMD, MTCH1, GBX2, NKX2-1, OLFM3, NEFL, APC, NFASC, NTNG1, CELSR3, RPL24, CE…	1.9098400243715774
GOTERM_BP_FAT	GO:0000904~cell morphogenesis involved in differentiation	60	2.9717682020802374	7.236894174922348E-6	UCHL1, L1CAM, SHH, ATP2B2, DAB2, BDNF, ANK3, ROBO1, ILK, POU4F1, ROBO2, TOP2B, RPS27A, NKX2-8, OTX2, KIF5C, LEF1, NRXN1, TBR1, SLIT1, VASP, CTNNA2, SLIT3, UBC, DST, GAP43, PARD3, CDK5R1, ERBB3, MYCBP2, ALCAM, HOXA1, HOXA2, PTK2, MACF1, TNR, GBX2, NKX2-1, NEFL, APC, FN1, NTNG1, NFASC, CELSR3, CELSR2, DOCK7, RPL24, DVL1, FEZF1, EPHA4, FEZF2, SEMA6A, ISL2, NOTCH1, DLX5, ANTXR1, APBB2, CACNA1A, FEZ2,…	2.0948094313911714
GOTERM_BP_FAT	GO:0007409~axonogenesis	51	2.526002971768202	7.3497469840200225E-6	UCHL1, L1CAM, SHH, BDNF, ROBO1, ANK3, POU4F1, ROBO2, TOP2B, RPS27A, KIF5C, NKX2-8, OTX2, NRXN1, TBR1, SLIT1, VASP, CTNNA2, SLIT3, UBC, DST, GAP43, PARD3, CDK5R1, ERBB3, MYCBP2, ALCAM, HOXA1, PTK2, HOXA2, MACF1, TNR, GBX2, NKX2-1, NEFL, APC, NTNG1, NFASC, CELSR3, DOCK7, RPL24, FEZF1, EPHA4, FEZF2, SEMA6A, NOTCH1, ISL2, DLX5, APBB2, FEZ2, MYH10	2.2511060936296836
GOTERM_BP_FAT	GO:0007411~axon guidance	34	1.6840019811788014	1.4820608841725758E-5	CDK5R1, L1CAM, SHH, MYCBP2, ALCAM, HOXA1, BDNF, HOXA2, ROBO1, ANK3, TNR, GBX2, NKX2-1, ROBO2, RPS27A, OTX2, KIF5C, NFASC, RPL24, NRXN1, TBR1, SLIT1, VASP, SLIT3, FEZF1, FEZF2, SEMA6A, EPHA4, ISL2, UBC, APBB2, FEZ2, GAP43, MYH10	2.7069375456107725
GOTERM_BP_FAT	GO:0006928~cell motion	92	4.556711243189698	1.3372274922118788E-4	HMGCR, BCAR1, L1CAM, PRKG1, SHH, ACTG1, BDNF, CTGF, ANK3, ROBO1, POU4F1, ROBO2, TOP2B, VNN2, RPS27A, PHOX2B, PTPRK, SATB2, CCDC88A, ARHGEF7, PLXNB1, MDGA1, ARID5B, BARHL2, OTX2, KIF5C, ESR2, NRXN1, SLIT1, TBR1, VASP, CCNL2, SLIT3, CTNNA2, ARPC1B, LYST, UBC, CELF3, MAPK8, AMFR, GAP43, ZFAND5, CDK5R1, DNAH9, FUT8, SOX1, DNAH17, CALD1, VIM, DNAH3, ABI2, KIT, DNAH2, TPM1, DNAH8, CAPZB, MYCBP2, ALCAM,…	1.6499748110831234
Annotation Cluster 6	Enrichment Score: 8.115831746154946
Category	Term	Count	%	Adjusted P-value	Genes	Fold Enrichment
INTERPRO	IPR001849:Pleckstrin homology	68	3.368003962357603	2.4967044484069945E-6	OSBP, FERMT2, ITSN1, BTK, ARHGAP12, TIAM2, SNTB2, DOCK11, AGAP3, DAB2IP, OSBP2, ARHGEF2, ARHGEF1, ARHGEF7, ARHGEF18, ARHGEF5, ARHGEF12, ARHGAP23, ARHGAP26, ELMO2, PRKD2, KIF1B, SBF1, PSD, RASGRF1, DOK7, OSBPL10, SPTB, PHLDB1, ASAP1, AKAP13, ASAP3, RASAL2, PLEKHG3, SOS1, PLCH2, PLEKHG5, PLCH1, RASAL3, SOS2, PLCD4, CERK, FGD5, IQSEC3, FGD6, FGD3, CNKSR2, OBSCN, OSBPL5, DNM3, TBC1D2B, OSBPL3, VAV3, …	2.1615084604758015
PFAM	PF00169:PH	68	3.368003962357603	5.105681176287291E-6	OSBP, FERMT2, ITSN1, BTK, ARHGAP12, TIAM2, SNTB2, DOCK11, AGAP3, DAB2IP, OSBP2, ARHGEF2, ARHGEF1, ARHGEF7, ARHGEF18, ARHGEF5, ARHGEF12, ARHGAP23, ARHGAP26, ELMO2, PRKD2, KIF1B, SBF1, PSD, RASGRF1, DOK7, OSBPL10, SPTB, PHLDB1, ASAP1, AKAP13, ASAP3, RASAL2, PLEKHG3, SOS1, PLCH2, PLEKHG5, PLCH1, RASAL3, SOS2, PLCD4, CERK, FGD5, IQSEC3, FGD6, FGD3, CNKSR2, OBSCN, OSBPL5, DNM3, TBC1D2B, OSBPL3, VAV3, …	2.1377803157151014
UP_SEQ_FEATURE	domain:PH	57	2.823179791976226	1.3028038842177736E-6	OSBP, FERMT2, ITSN1, BTK, ARHGAP12, DOCK11, AGAP3, DAB2IP, OSBP2, ARHGEF2, ARHGEF1, ARHGEF7, ARHGEF18, ARHGEF5, ARHGEF12, ARHGAP23, ELMO2, ARHGAP26, PRKD2, KIF1B, PSD, SBF1, DOK7, OSBPL10, PHLDB1, PHLPP2, ASAP1, AKAP13, ASAP3, RASAL2, PLEKHG3, PLCH2, SOS1, SOS2, PLEKHG5, PLCH1, RASAL3, PLCD4, IQSEC3, CNKSR2, OBSCN, OSBPL5, DNM3, TBC1D2B, VAV3, OSBPL3, DOCK9, DGKH, CADPS, PLEKHA6, PLEKHA5, CADPS2,…	2.321614883007288
INTERPRO	IPR011993:Pleckstrin homology-type	71	3.5165923724616146	4.31013650281642E-6	OSBP, FERMT2, ITSN1, BTK, ARHGAP12, FRMD5, DAB2, FRMD6, TIAM2, SHC1, DOCK11, AGAP3, ANKS1B, OSBP2, ARHGEF2, ANKS1A, ARHGEF1, ARHGEF18, ARHGEF12, ARHGAP23, VASP, ELMO2, EPB41L2, EPB41L3, PRKD2, KIF1B, SBF1, PSD, RASGRF1, DOK7, EPB41L5, OSBPL10, SPTB, PHLDB1, GULP1, RABGAP1L, ASAP1, AKAP13, ASAP3, PLEKHG3, SOS1, PLCH2, PLCH1, SOS2, PLCD4, FGD5, FGD6, FGD3, CNKSR2, DNM3, OSBPL5, TBC1D2B, OSBPL3, VAV…	2.063210390806523
PFAM	PF00169:PH domain	52	2.5755324418028724	9.419470535676489E-6	OSBP, FERMT2, ITSN1, BTK, ARHGAP12, TIAM2, SNTB2, DOCK11, AGAP3, ARHGEF2, OSBP2, DAB2IP, ARHGEF7, ARHGEF18, ARHGEF5, PRKD2, KIF1B, PSD, SBF1, OSBPL10, SPTB, PHLDB1, ASAP1, ASAP3, PLEKHG3, PLCH2, SOS1, SOS2, PLEKHG5, PLCH1, PLCD4, FGD3, CNKSR2, OBSCN, OSBPL5, DNM3, VAV3, OSBPL3, DOCK9, DGKH, MPRIP, CADPS, PLEKHA6, PLEKHA5, PLCG1, CADPS2, CDC42BPA, SYNGAP1, DNM1, DNM2, PLEKHA1, CDC42BPB	2.3222162645218947
SMART	SM00233:PH	68	3.368003962357603	4.143188908689588E-4	OSBP, FERMT2, ITSN1, BTK, ARHGAP12, TIAM2, SNTB2, DOCK11, AGAP3, DAB2IP, OSBP2, ARHGEF2, ARHGEF1, ARHGEF7, ARHGEF18, ARHGEF5, ARHGEF12, ARHGAP23, ARHGAP26, ELMO2, PRKD2, KIF1B, SBF1, PSD, RASGRF1, DOK7, OSBPL10, SPTB, PHLDB1, ASAP1, AKAP13, ASAP3, RASAL2, PLEKHG3, SOS1, PLCH2, PLEKHG5, PLCH1, RASAL3, SOS2, PLCD4, CERK, FGD5, IQSEC3, FGD6, FGD3, CNKSR2, OBSCN, OSBPL5, DNM3, TBC1D2B, OSBPL3, VAV3, …	1.8003067717233456
Annotation Cluster 7	Enrichment Score: 7.88722322618452
Category	Term	Count	%	Adjusted P-value	Genes	Fold Enrichment
GOTERM_BP_FAT	GO:0007389~pattern specification process	66	3.268945022288262	1.795476935573248E-6	HNF1B, EVX1, FST, TP63, SHH, HOXD10, HOXC6, PCGF2, HOXC9, SOSTDC1, FOXF1, HOXC4, HOXC5, CYR61, SATB2, LEF1, CYP26A1, PCDH8, RTTN, HOXC10, MIB1, EYA1, HOXC11, HIPK1, IFT88, FKBP8, SHROOM3, BBS7, HOXA11, TCF7L1, ALDH1A2, HOXA1, HOXA2, HOXA4, HOXA5, HOXA7, HOXA10, GBX2, NKX2-1, AXIN2, BCOR, PCSK5, SIM2, APC, MYF6, BMP4, FLT1, KIF3A, TBX5, MYF5, RPGRIP1L, CELSR2, MID1, ATM, HOXB3, NOTCH1, DLX1, AIDA,…	2.105793450881612
GOTERM_BP_FAT	GO:0009952~anterior/posterior pattern formation	42	2.080237741456166	3.823773310096534E-6	HNF1B, HOXA11, HOXD10, SHH, TCF7L1, HOXC6, ALDH1A2, HOXA1, PCGF2, HOXA2, HOXC9, HOXA4, HOXA5, HOXC4, HOXC5, HOXA7, GBX2, HOXA10, AXIN2, PCSK5, APC, MYF6, KIF3A, MYF5, LEF1, CYP26A1, PCDH8, ATM, HOXC10, HOXB3, MIB1, NOTCH1, HOXC11, MEOX2, HOXB7, HIPK1, MEOX1, HOXB5, HOXB9, PBX3, IFT88, BMPR1A	2.555667506297229
GOTERM_BP_FAT	GO:0003002~regionalization	52	2.5755324418028724	6.55108371439006E-6	HNF1B, EVX1, TP63, SHH, HOXD10, HOXC6, PCGF2, HOXC9, HOXC4, HOXC5, LEF1, CYP26A1, PCDH8, HOXC10, MIB1, HOXC11, HIPK1, IFT88, FKBP8, HOXA11, TCF7L1, HOXA1, ALDH1A2, HOXA2, HOXA4, HOXA5, HOXA7, GBX2, HOXA10, NKX2-1, AXIN2, PCSK5, APC, BMP4, MYF6, KIF3A, MYF5, RPGRIP1L, CELSR2, ATM, HOXB3, NOTCH1, DLX1, AIDA, HOXB7, MEOX2, MEOX1, HOXB5, HOXB9, SP8, PBX3, BMPR1A	2.248641460701454
Annotation Cluster 8	Enrichment Score: 7.678533389409637
Category	Term	Count	%	Adjusted P-value	Genes	Fold Enrichment
GOTERM_BP_FAT	GO:0007010~cytoskeleton organization	95	4.70529965329371	1.177850581957074E-6	BMP10, LIMA1, MAEA, BCAR1, FERMT2, MLH1, LMO7, TTN, PRKG1, TTLL3, ACTG1, OFD1, RANBP9, DES, ANK1, CEP250, ANK3, DLG1, FMNL1, FMNL2, ARHGEF2, FMNL3, LIMK1, TRPM7, CECR2, PCM1, MARK4, PCLO, VASP, FLNA, MARK1, ARHGAP26, EPB41L2, EPB41L3, KRT19, PLCE1, XIRP2, FHOD3, DST, DBN1, FHOD1, ADD1, ABLIM1, ABLIM2, BBS4, SHROOM3, MYL2, SSH1, DIAPH1, CALD1, SIPA1, DIAPH3, ABI2, MYO9B, TPM1, CAPZB, TUBGCP6, PTK2…	1.8561805282739812
GOTERM_BP_FAT	GO:0030029~actin filament-based process	59	2.922238732045567	9.671950392031725E-6	BMP10, LIMA1, BCAR1, FERMT2, LMO7, PRKG1, TTN, TTLL3, ACTG1, DLG1, FMNL1, FMNL2, ARHGEF2, FMNL3, LIMK1, TRPM7, VASP, ARHGAP26, FLNA, EPB41L2, EPB41L3, KRT19, XIRP2, FHOD3, DBN1, DST, FHOD1, ADD1, MYO5A, SHROOM3, SSH1, MYL2, DIAPH1, CALD1, MYL1, DIAPH3, ABI2, MYO9B, TPM1, CAPZB, RAC3, PTK2B, OBSL1, FGD5, FGD6, FGD3, EPB41, NF2, TAOK2, NF1, EVL, RICTOR, CDC42BPA, AMOT, ANTXR1, MYH14, CRK, CDC42BPB,…	2.0855377990530637
GOTERM_BP_FAT	GO:0030036~actin cytoskeleton organization	56	2.773650321941555	1.2488874824190255E-5	BMP10, LIMA1, BCAR1, FERMT2, LMO7, PRKG1, TTN, TTLL3, ACTG1, DLG1, FMNL1, FMNL2, ARHGEF2, FMNL3, LIMK1, TRPM7, VASP, ARHGAP26, FLNA, EPB41L2, EPB41L3, KRT19, XIRP2, FHOD3, DBN1, DST, FHOD1, ADD1, SHROOM3, SSH1, MYL2, DIAPH1, CALD1, DIAPH3, ABI2, MYO9B, CAPZB, TPM1, RAC3, PTK2B, OBSL1, FGD5, FGD6, FGD3, NF2, TAOK2, EPB41, NF1, EVL, RICTOR, CDC42BPA, AMOT, ANTXR1, CRK, CDC42BPB, MYH10	2.1108758164106907
Annotation Cluster 9	Enrichment Score: 6.977088634206531
Category	Term	Count	%	Adjusted P-value	Genes	Fold Enrichment
GOTERM_MF_FAT	GO:0030695~GTPase regulator activity	96	4.75482912332838	4.156724631165787E-9	RAB3GAP2, IQGAP2, ARHGAP17, ITSN1, TTN, ARHGAP12, GARNL3, HMHA1, DMXL2, TIAM2, GOPC, GIT2, RAPGEF6, RAPGEF3, GOLGA5, RAPGEF1, DOCK11, AGAP3, TBC1D9B, DAB2IP, ARHGEF2, ARHGEF1, RPGR, ARHGEF7, MADD, ARHGEF18, ARHGEF5, ARHGEF12, ARHGAP23, ARHGAP26, MAP4K4, RALGAPA2, RALGAPA1, ARHGAP32, PLCE1, GAPVD1, ARHGAP33, SGSM2, PSD, RASGRF1, IPO7, RIN2, SRGAP3, WDR44, SRGAP2, RIN3, ARFGAP2, AGFG2, RALGAPB, SIP…	1.9839673999554295
GOTERM_MF_FAT	GO:0060589~nucleoside-triphosphatase regulator activity	97	4.804358593363052	5.965300142740659E-9	RAB3GAP2, IQGAP2, TTN, ITSN1, HMHA1, DMXL2, TIAM2, RAPGEF6, GIT2, RAPGEF3, RAPGEF1, TBC1D9B, DAB2IP, MADD, RALGAPA2, MAP4K4, PLCE1, RALGAPA1, GAPVD1, SGSM2, RASGRF1, ARFGAP2, AGFG2, SIPA1, ASAP1, AKAP13, RABGAP1L, MYO9B, ASAP3, ARFGEF2, RIMS2, ARFGEF1, MYO9A, RIMS1, RASAL2, TAGAP, RASAL3, FGD5, IQSEC3, FGD6, FGD3, OBSCN, TBC1D2B, VAV3, TBC1D10A, DOCK9, DOCK7, DOCK5, DOCK6, DOCK4, RGS1, CDC42BPA, …	1.9609492148268106
GOTERM_BP_FAT	GO:0051056~regulation of small GTPase mediated signal transduction	61	3.0212976721149083	9.08595983650784E-6	IQGAP2, TTN, ITSN1, GARNL3, TIAM2, GIT2, RAPGEF6, RAPGEF3, RAPGEF1, AGAP3, TBC1D9B, DAB2IP, ARHGEF2, ARHGEF1, ARHGEF7, ARHGEF18, ARHGEF5, ARHGEF12, RALGAPA2, RALGAPA1, PLCE1, GAPVD1, PSD, SGSM2, RASGRF1, ARFGAP2, AGFG2, RALGAPB, SIPA1, RABGAP1L, ASAP1, AKAP13, ASAP3, ARFGEF2, ARFGEF1, RASAL2, PLEKHG3, RASGRP3, PTK2B, SOS1, SOS2, PLEKHG5, RASAL3, TBC1D5, FGD5, IQSEC3, FGD6, FGD3, OBSCN, TBC1D2B, V…	2.0621126704250132
SP_PIR_KEYWORDS	guanine-nucleotide releasing factor	34	1.6840019811788014	3.4317473361911155E-6	AKAP13, ARFGEF2, ARFGEF1, TAGAP, RASGRP3, TIAM2, SOS1, SOS2, RAPGEF6, RAPGEF3, FGD5, RAPGEF1, FGD6, DOCK11, FGD3, ARHGEF2, RPGR, VAV3, ARHGEF1, MADD, ARHGEF7, ARHGEF18, ARHGEF5, DOCK9, DOCK7, DOCK5, ARHGEF12, DOCK6, RALGDS, DOCK4, PLCE1, GAPVD1, PSD, RASGRF1	2.724231871500933
SP_PIR_KEYWORDS	GTPase activation	40	1.981178801386825	5.450656203609405E-6	ARFGAP2, RAB3GAP2, SIPA1, RALGAPB, ASAP1, RABGAP1L, ARHGAP17, MYO9B, MYO9A, ARHGAP12, RASAL2, HMHA1, GARNL3, RASAL3, GIT2, TBC1D5, AGAP3, TBC1D9B, GDI1, DAB2IP, TBC1D2B, ARHGEF1, NF1, ARHGEF12, ARHGAP23, ARHGAP26, RALGAPA2, RALGAPA1, ARHGAP32, ARHGAP33, GAPVD1, SYDE2, CHN1, RIN2, SRGAP3, CHN2, EVI5L, SYNGAP1, SRGAP2, RIN3	2.439008926759992
GOTERM_MF_FAT	GO:0005085~guanyl-nucleotide exchange factor activity	42	2.080237741456166	2.503488392446851E-5	AKAP13, TTN, ITSN1, ARFGEF2, ARFGEF1, PLEKHG3, TAGAP, TIAM2, RASGRP3, SOS1, SOS2, PLEKHG5, RAPGEF6, RAPGEF3, IQSEC3, FGD5, RAPGEF1, FGD6, DOCK11, FGD3, OBSCN, ARHGEF2, RPGR, VAV3, ARHGEF1, MADD, ARHGEF7, ARHGEF18, ARHGEF5, DOCK9, DOCK7, RICTOR, DOCK5, ARHGEF12, DOCK6, RALGDS, DOCK4, PLCE1, GAPVD1, PSD, RASGRF1, RIN2	2.3070147233034355
GOTERM_MF_FAT	GO:0005083~small GTPase regulator activity	63	3.1203566121842496	3.0149919986732776E-5	IQGAP2, TTN, ITSN1, GARNL3, DMXL2, TIAM2, GOPC, GIT2, GOLGA5, AGAP3, TBC1D9B, ARHGEF2, ARHGEF1, ARHGEF7, MADD, ARHGEF18, ARHGEF5, ARHGEF12, ARHGAP26, MAP4K4, ARHGAP33, PSD, SGSM2, IPO7, RASGRF1, RIN2, WDR44, ARFGAP2, AGFG2, SIPA1, RABGAP1L, AKAP13, ASAP1, MYO9B, ASAP3, RIMS2, ARFGEF2, RIMS1, ARFGEF1, RASAL2, PLEKHG3, RASGRP3, SOS1, SOS2, PLEKHG5, TBC1D5, FGD5, IQSEC3, FGD6, FGD3, GDI1, OBSCN, TBC…	1.9197056821649026
GOTERM_MF_FAT	GO:0005096~GTPase activator activity	53	2.6250619118375433	5.699407190618011E-5	RAB3GAP2, IQGAP2, ARHGAP17, ARHGAP12, HMHA1, GARNL3, TIAM2, GIT2, AGAP3, TBC1D9B, DAB2IP, ARHGEF1, ARHGEF12, ARHGAP23, ARHGAP26, RALGAPA2, ARHGAP32, RALGAPA1, ARHGAP33, GAPVD1, SGSM2, SRGAP3, RIN2, RIN3, SRGAP2, ARFGAP2, AGFG2, SIPA1, RALGAPB, RABGAP1L, ASAP1, MYO9B, ASAP3, ARFGEF1, MYO9A, RASAL2, RASGRP3, SOS1, RASAL3, TBC1D5, GDI1, TBC1D2B, VAV3, TBC1D10A, NF1, RGS14, DOCK4, RGS1, SYDE2, CHN1, …	2.0113972522654193
GOTERM_MF_FAT	GO:0008047~enzyme activator activity	69	3.4175334323922733	3.1466465801288646E-4	RAB3GAP2, GM2A, PRKAG2, IQGAP2, ARHGAP17, ITSN1, ARHGAP12, HMHA1, GARNL3, TIAM2, GIT2, NRG1, AGAP3, TBC1D9B, DAB2IP, ARHGEF1, AIFM3, MADD, ARHGEF12, ARHGAP23, PRKCD, ARHGAP26, RALGAPA2, RALGAPA1, ARHGAP32, ARHGAP33, GAPVD1, SGSM2, RIN2, SRGAP3, SRGAP2, RIN3, ARFGAP2, CDK5R1, AGFG2, ERBB3, RALGAPB, SIPA1, RABGAP1L, ASAP1, MYO9B, ASAP3, ARFGEF1, MYO9A, SEC14L2, RASAL2, RASGRP3, SOS1, RASAL3, PITRM1…	1.7196851754091278
GOTERM_BP_FAT	GO:0046578~regulation of Ras protein signal transduction	45	2.2288261515601784	0.004606898909012891	ARFGAP2, AGFG2, ASAP1, AKAP13, RABGAP1L, ASAP3, TTN, ITSN1, ARFGEF2, ARFGEF1, PLEKHG3, TIAM2, PTK2B, SOS1, SOS2, PLEKHG5, GIT2, TBC1D5, IQSEC3, FGD5, FGD6, FGD3, AGAP3, TBC1D9B, OBSCN, ARHGEF2, TBC1D2B, VAV3, ARHGEF1, ARHGEF7, TBC1D10A, ARHGEF18, NF1, ARHGEF5, IGF1, DOCK7, RICTOR, ARHGEF12, PLCE1, PSD, SGSM2, SYDE2, RASGRF1, EVI5L, CRK	1.8254767902123064
Annotation Cluster 10	Enrichment Score: 6.942399165630559
Category	Term	Count	%	Adjusted P-value	Genes	Fold Enrichment
GOTERM_BP_FAT	GO:0009792~embryonic development ending in birth or egg hatching	80	3.96235760277365	9.618869512006967E-7	HNF1B, EVX1, COPS3, INTS1, SHH, YBX1, HOXD10, HOXC6, PCGF2, DAB2, HOXC9, FOXF1, HOXC5, MKL2, COL11A1, SATB2, TBX15, ADAM10, TP53, LEF1, PCDH8, MBNL1, MECOM, JUNB, VASP, MIB1, EYA1, GRN, ZMIZ1, NLE1, TFAP2A, KIAA1217, COL1A1, IFT88, ADD1, ZFAND5, BBS4, FKBP8, SHROOM3, FUT8, PTK7, TFEB, COL2A1, KEAP1, TPM1, TCF7L2, ALDH1A2, HOXA2, CHD8, CHD7, HOXA4, HOXA5, HOXA7, GBX2, AXIN2, NKX2-5, PCSK5, HECTD1,…	2.040453098840103
GOTERM_BP_FAT	GO:0043009~chordate embryonic development	79	3.9128281327389796	7.411062583617678E-7	HNF1B, COPS3, INTS1, SHH, YBX1, HOXD10, HOXC6, PCGF2, DAB2, HOXC9, FOXF1, HOXC5, MKL2, COL11A1, SATB2, TBX15, ADAM10, TP53, LEF1, PCDH8, MBNL1, MECOM, JUNB, VASP, MIB1, EYA1, GRN, ZMIZ1, NLE1, TFAP2A, KIAA1217, COL1A1, IFT88, ADD1, ZFAND5, BBS4, FKBP8, SHROOM3, FUT8, PTK7, TFEB, COL2A1, KEAP1, TPM1, TCF7L2, ALDH1A2, HOXA2, CHD8, CHD7, HOXA4, HOXA5, HOXA7, GBX2, AXIN2, NKX2-5, PCSK5, HECTD1, MYF6,…	2.033209798564765
GOTERM_BP_FAT	GO:0048598~embryonic morphogenesis	70	3.467062902426944	9.729687832638056E-6	DICER1, TP63, SHH, HOXD10, ATP2B2, PCGF2, HOXC9, FOXF1, HOXC4, CEP290, RARB, COL11A1, SATB2, TBX15, TP53, LEF1, PCDH8, MBNL1, MECOM, VASP, HOXC10, MIB1, EYA1, HOXC11, GNAQ, TFAP2A, IFT88, WNT5A, BBS4, SHROOM3, HOXA13, HOXA11, PTK7, COL2A1, TCF7L2, MSX2, HESX1, ALDH1A2, HOXA1, HOXA2, CHD7, HOXA4, MACF1, HOXA5, HOXA7, HOXA10, GBX2, POU2F1, FBN2, HECTD1, BMP4, NF2, TBX5, MYF5, RPGRIP1L, SHANK3, HOXB…	1.9424183001173294
GOTERM_BP_FAT	GO:0001701~in utero embryonic development	33	1.634472511144131	0.17094603926018093	ZFAND5, HNF1B, FUT8, COPS3, TFEB, INTS1, KEAP1, TPM1, YBX1, PCGF2, DAB2, CHD8, CHD7, FOXF1, MKL2, ADAM10, MSH2, RPGRIP1L, TP53, MBNL1, MECOM, JUNB, NMT1, MIB1, SALL4, PLCG1, ZMIZ1, GRN, NLE1, AMOT, IFT88, MYH10, ADD1	1.597292191435768
Annotation Cluster 11	Enrichment Score: 5.895093051757322
Category	Term	Count	%	Adjusted P-value	Genes	Fold Enrichment
SP_PIR_KEYWORDS	motor protein	40	1.981178801386825	3.256434721876644E-8	KIFC2, MYO5A, DNAH9, DNAH12, MYL2, MYL3, DNAH17, MYL1, DNAH3, MYO9B, DNAH2, DNAH8, MYO9A, DNAH6, KIF7, KLC1, KIF6, KIF21A, KIF21B, MYO5B, KIF2A, DNM3, KIF3A, KIF5A, MYO1B, KIF5C, MYO3B, MYO1G, MYLPF, MYL12B, MYO1H, KIF16B, MYO10, MYO18B, KIF1B, MYH14, DNM1, KIF26B, DNM2, MYH10	2.9378971163245358
GOTERM_MF_FAT	GO:0003774~motor activity	43	2.129767211490837	1.2537401136158977E-6	KIFC2, MYO5A, BBS4, DNAH9, DNAH12, MYL2, MYL3, DNAH17, MYL1, DNAH3, MYO9B, DNAH2, DNAH8, MYO9A, DNAH6, NPHP3, KIF7, KLC1, KIF6, KIF21A, KIF21B, MYO5B, KIF2A, DNM3, KIF3A, KIF5A, MYO1B, KIF5C, MYO3B, MYO1G, MYLPF, MYL12B, MYO1H, KIF16B, DCTN1, MYO10, MYO18B, KIF1B, MYH14, DNM1, KIF26B, DNM2, MYH10	2.5282777048140934
GOTERM_BP_FAT	GO:0007018~microtubule-based movement	35	1.733531451213472	1.724066108532707E-5	KIFC2, DNAH9, DNAH12, TUBB2B, DNAH17, UCHL1, DNAH3, DNAH2, DNAH8, DNAH6, MACF1, KIF7, KLC1, KIF6, TUBE1, KIF21A, TUBA1A, NEFL, KIF21B, NEFM, TUBB3, KIF2A, KIF3A, KIF5A, KIF5C, KTN1, KIF16B, BICD2, TUBA8, KIF1B, RHOT1, RHOT2, DST, KIF26B, ACTR10	2.638594770513363
SP_PIR_KEYWORDS	myosin	17	0.8420009905894007	5.468561222822244E-4	MYO5A, MYL2, MYL3, MYO1B, MYO3B, MYL1, MYO1G, MYLPF, MYO9B, MYL12B, MYO1H, MYO9A, MYO18B, MYO10, MYH14, MYO5B, MYH10	3.231686827956989
GOTERM_MF_FAT	GO:0003777~microtubule motor activity	22	1.0896483407627537	0.0059804028301124745	KIFC2, BBS4, DNAH9, KIF3A, DNAH12, KIF5A, DNAH17, KIF5C, DNAH3, DNAH2, KIF16B, DNAH8, DNAH6, NPHP3, KIF1B, KIF7, KIF6, KLC1, KIF21A, KIF21B, KIF2A, KIF26B	2.3854846118511714
GOTERM_CC_FAT	GO:0016459~myosin complex	18	0.8915304606240713	0.0076131909409176135	MYO5A, MYL2, MYO1B, MYL3, MYBPC1, MYO3B, MYL1, MYO1G, MYLPF, MYO9B, MYL12B, MYO1H, MYO9A, MYO18B, MYO10, MYH14, MYO5B, MYH10	2.485695764909248
Annotation Cluster 12	Enrichment Score: 5.8208843494525215	1.51E-06
Category	Term	Count	%	Adjusted P-value	Genes	Fold Enrichment
PFAM	PF00046:Homeobox domain	51	2.526002971768202	7.322887812133416E-6	POU6F1, HNF1B, EVX1, EVX2, HOXD10, HOXC6, HOXC9, HOXC4, HOXC5, POU4F1, PHOX2B, SATB2, NKX2-8, OTX2, SIX6, HOXC10, HOXC11, CUX1, TSHZ3, HOXA13, HOXA11, HOXB13, MEIS1, OTP, MSX2, HESX1, HOXA1, HOXA2, MEIS2, HOXA4, HOXA5, HOXA7, GBX2, POU2F1, POU3F4, HOXA10, NKX2-1, NKX2-5, NKX2-2, HMBOX1, VSX2, HOXB3, DLX1, ISL2, HOXB7, MEOX2, MEOX1, DLX5, HOXB5, HOXB9, PBX3	2.387762691343077
UP_SEQ_FEATURE	DNA-binding region:Homeobox	47	2.3278850916295197	1.4000226184585074E-5	POU6F1, EVX1, HOXA13, EVX2, HOXA11, HOXB13, HOXD10, OTP, HESX1, MSX2, HOXC6, HOXA1, HOXA2, HOXC9, HOXA4, HOXA5, HOXC4, HOXC5, HOXA7, POU3F4, HOXA10, POU2F1, GBX2, NKX2-1, POU4F1, NKX2-5, NKX2-2, PHOX2B, SATB2, HMBOX1, NKX2-8, BARHL2, OTX2, VSX2, SIX6, HOXC10, HOXB3, ISL2, DLX1, HOXC11, MEOX2, HOXB7, MEOX1, HOXB5, DLX5, HOXB9, CUX1	2.387854864433812
SP_PIR_KEYWORDS	Homeobox	55	2.7241208519068847	1.265622261437116E-6	POU6F1, HNF1B, EVX1, EVX2, HOXD10, HOXC6, HOXC9, HOXC4, HOXC5, POU4F1, PHOX2B, SATB2, NKX2-8, OTX2, BARHL2, PROX2, SIX6, HOXC10, HOXC11, HIPK1, CUX1, TSHZ3, HOXA13, HOXA11, HOXB13, MEIS1, OTP, MSX2, HESX1, HOXA1, HOXA2, MEIS2, HOXA4, HOXA5, HOXA7, GBX2, POU2F1, POU3F4, HOXA10, NKX2-1, NKX2-5, NKX2-2, HMBOX1, VSX2, HOXB3, ISL2, ZFHX4, DLX1, HOXB7, MEOX2, MEOX1, DLX5, HOXB5, HOXB9, PBX3	2.2034228372434015
SP_PIR_KEYWORDS	DNA binding	67	3.3184744923229323	7.662779671457898E-6	MEF2C, POU6F1, HNF1B, YBX1, HOXD10, HOXC6, FOS, PCGF2, FLI1, HOXC9, HOXC4, HOXC5, H2AFX, POU4F1, MYB, TOP2A, RBMS1, EGR1, PHOX2B, HIST1H1E, SOX11, ZFX, ESR1, TP53, HNF4G, HOXC10, HOXC11, HNF4A, TFAP2A, HOXA13, CREM, HOXA11, SOX5, TFEB, TCF7L2, TCF7L1, MSX2, HOXA1, HNRNPK, HOXA4, HOXA5, HOXA7, HOXA10, CSDE1, GBX2, POU2F1, POU3F4, NKX2-1, VEZF1, TCF3, TFDP1, TAF1, NFRKB, TEAD1, HOXB3, HOXB7, MEOX2,…	1.9104972129981024
INTERPRO	IPR012287:Homeodomain-related	54	2.674591381872214	3.695810083957918E-4	POU6F1, HNF1B, EVX1, EVX2, HOXD10, HOXC6, HOXC9, HOXC4, HOXC5, POU4F1, MYB, PHOX2B, SATB2, TADA2A, NKX2-8, OTX2, BARHL2, SIX6, HOXC10, HOXC11, CUX1, HOXA13, HOXA11, HOXB13, MEIS1, OTP, MSX2, HESX1, HOXA1, HOXA2, MEIS2, HOXA4, HOXA5, HOXA7, GBX2, POU2F1, POU3F4, HOXA10, NKX2-1, NKX2-5, NKX2-2, HMBOX1, VSX2, HOXB3, ZFHX4, DLX1, HOXB7, MEOX2, MEOX1, DLX5, HOXB5, HOXB9, PBX3, NCOR1	1.9977659139765844
INTERPRO	IPR017970:Homeobox, conserved site	53	2.6250619118375433	3.24579612018594E-4	POU6F1, HNF1B, EVX1, EVX2, HOXD10, HOXC6, HOXC9, HOXC4, HOXC5, POU4F1, PHOX2B, SATB2, NKX2-8, OTX2, BARHL2, SIX6, HOXC10, HOXC11, CUX1, TSHZ3, HOXA13, HOXA11, HOXB13, MEIS1, OTP, MSX2, HESX1, HOXA1, HOXA2, MEIS2, HOXA4, HOXA5, HOXA7, GBX2, POU2F1, POU3F4, HOXA10, NKX2-1, NKX2-5, NKX2-2, HMBOX1, VSX2, HOXB3, ZFHX4, DLX1, ISL2, HOXB7, MEOX2, MEOX1, DLX5, HOXB5, HOXB9, PBX3	2.0114798243056065
INTERPRO	IPR001356:Homeobox	53	2.6250619118375433	3.4228192752328024E-4	POU6F1, HNF1B, EVX1, EVX2, HOXD10, HOXC6, HOXC9, HOXC4, HOXC5, POU4F1, PHOX2B, SATB2, NKX2-8, OTX2, BARHL2, SIX6, HOXC10, HOXC11, CUX1, TSHZ3, HOXA13, HOXA11, HOXB13, MEIS1, OTP, MSX2, HESX1, HOXA1, HOXA2, MEIS2, HOXA4, HOXA5, HOXA7, GBX2, POU2F1, POU3F4, HOXA10, NKX2-1, NKX2-5, NKX2-2, HMBOX1, VSX2, HOXB3, ZFHX4, DLX1, ISL2, HOXB7, MEOX2, MEOX1, DLX5, HOXB5, HOXB9, PBX3	1.985801358463407
PFAM	PF00046:Homeobox	53	2.6250619118375433	5.894370758600109E-4	POU6F1, HNF1B, EVX1, EVX2, HOXD10, HOXC6, HOXC9, HOXC4, HOXC5, POU4F1, PHOX2B, SATB2, NKX2-8, OTX2, BARHL2, SIX6, HOXC10, HOXC11, CUX1, TSHZ3, HOXA13, HOXA11, HOXB13, MEIS1, OTP, MSX2, HESX1, HOXA1, HOXA2, MEIS2, HOXA4, HOXA5, HOXA7, GBX2, POU2F1, POU3F4, HOXA10, NKX2-1, NKX2-5, NKX2-2, HMBOX1, VSX2, HOXB3, ZFHX4, DLX1, ISL2, HOXB7, MEOX2, MEOX1, DLX5, HOXB5, HOXB9, PBX3	1.980860440230586
GOTERM_MF_FAT	GO:0043565~sequence-specific DNA binding	107	5.299653293709757	0.0011929603760739704	MEF2C, HOXD10, HOXC6, FLI1, HOXC9, HOXC4, FOXF1, HOXC5, RARB, PHOX2B, SATB2, BARHL2, NKX2-8, MTA1, HNF4G, SIX6, JUNB, HNF4A, TSHZ3, SOX1, HOXA13, HOXA11, TFEB, HOXB13, SOX6, MEIS1, OTP, HESX1, HOXA1, HOXA2, MEIS2, HOXA4, HOXA5, HOXA7, HOXA10, NKX2-1, DNMT3B, TCF3, NKX2-5, NKX2-2, NR1H3, SREBF1, TAF1, IKZF1, PIF1, ESRRG, NR4A1, FOXP1, FOXP2, HOXB3, HDAC4, ZFHX4, NOTCH1, FOXI2, DLX1, HOXB7, DLX5, H…	1.4717693363068596
SMART	SM00389:HOX	53	2.6250619118375433	0.015669861571354637	POU6F1, HNF1B, EVX1, EVX2, HOXD10, HOXC6, HOXC9, HOXC4, HOXC5, POU4F1, PHOX2B, SATB2, NKX2-8, OTX2, BARHL2, SIX6, HOXC10, HOXC11, CUX1, TSHZ3, HOXA13, HOXA11, HOXB13, MEIS1, OTP, MSX2, HESX1, HOXA1, HOXA2, MEIS2, HOXA4, HOXA5, HOXA7, GBX2, POU2F1, POU3F4, HOXA10, NKX2-1, NKX2-5, NKX2-2, HMBOX1, VSX2, HOXB3, ZFHX4, DLX1, ISL2, HOXB7, MEOX2, MEOX1, DLX5, HOXB5, HOXB9, PBX3	1.6539614340219297
GOTERM_MF_FAT	GO:0003700~transcription factor activity	145	7.181773155027241	0.07977081789375506	MEF2C, HOXD10, HOXC6, FLI1, HOXC9, HOXC4, FOXF1, HOXC5, RARB, PHOX2B, SATB2, TADA2A, BARHL2, NKX2-8, MTA1, HNF4G, MECOM, SIX6, TBR1, JUNB, HNF4A, MGA, TFAP2A, MYNN, TSHZ3, HOXA13, SOX1, HOXA11, SOX5, TFEB, HOXB13, SOX7, SOX6, MEIS1, OTP, HESX1, HOXA1, HOXA2, MEIS2, HOXA4, HOXA5, HOXA7, HOXA10, NKX2-1, TCF4, RUNX1, TCF3, RUNX2, NKX2-5, NKX2-2, TFDP1, NR1H3, SREBF1, TAF6, IKZF1, ESRRG, NR4A1, TEAD1…	1.241675323604584
Annotation Cluster 13	Enrichment Score: 5.730558233254926
Category	Term	Count	%	Adjusted P-value	Genes	Fold Enrichment
GOTERM_BP_FAT	GO:0048598~embryonic morphogenesis	70	3.467062902426944	9.729687832638056E-6	DICER1, TP63, SHH, HOXD10, ATP2B2, PCGF2, HOXC9, FOXF1, HOXC4, CEP290, RARB, COL11A1, SATB2, TBX15, TP53, LEF1, PCDH8, MBNL1, MECOM, VASP, HOXC10, MIB1, EYA1, HOXC11, GNAQ, TFAP2A, IFT88, WNT5A, BBS4, SHROOM3, HOXA13, HOXA11, PTK7, COL2A1, TCF7L2, MSX2, HESX1, ALDH1A2, HOXA1, HOXA2, CHD7, HOXA4, MACF1, HOXA5, HOXA7, HOXA10, GBX2, POU2F1, FBN2, HECTD1, BMP4, NF2, TBX5, MYF5, RPGRIP1L, SHANK3, HOXB…	1.9424183001173294
GOTERM_BP_FAT	GO:0060173~limb development	31	1.5354135710747894	1.5524143835077275E-4	WNT5A, HOXA13, EVX2, HOXA11, DICER1, TP63, COL2A1, HOXD10, SHH, MSX2, ALDH1A2, CHD7, HOXA10, FBN2, RARB, PCSK5, TBX5, RPGRIP1L, LEF1, MBNL1, MECOM, HOXC10, NOTCH1, HOXC11, SALL4, MEOX2, GNAQ, DLX5, SP8, IFT88, BMPR1A	2.563938274926023
GOTERM_BP_FAT	GO:0048736~appendage development	31	1.5354135710747894	1.5524143835077275E-4	WNT5A, HOXA13, EVX2, HOXA11, DICER1, TP63, COL2A1, HOXD10, SHH, MSX2, ALDH1A2, CHD7, HOXA10, FBN2, RARB, PCSK5, TBX5, RPGRIP1L, LEF1, MBNL1, MECOM, HOXC10, NOTCH1, HOXC11, SALL4, MEOX2, GNAQ, DLX5, SP8, IFT88, BMPR1A	2.563938274926023
GOTERM_BP_FAT	GO:0035107~appendage morphogenesis	30	1.4858841010401187	1.9252267910863097E-4	WNT5A, HOXA13, EVX2, HOXA11, DICER1, TP63, COL2A1, HOXD10, SHH, MSX2, ALDH1A2, CHD7, HOXA10, FBN2, RARB, PCSK5, TBX5, RPGRIP1L, LEF1, MBNL1, MECOM, HOXC10, NOTCH1, HOXC11, SALL4, GNAQ, DLX5, SP8, IFT88, BMPR1A	2.581482329593161
GOTERM_BP_FAT	GO:0035108~limb morphogenesis	30	1.4858841010401187	1.9252267910863097E-4	WNT5A, HOXA13, EVX2, HOXA11, DICER1, TP63, COL2A1, HOXD10, SHH, MSX2, ALDH1A2, CHD7, HOXA10, FBN2, RARB, PCSK5, TBX5, RPGRIP1L, LEF1, MBNL1, MECOM, HOXC10, NOTCH1, HOXC11, SALL4, GNAQ, DLX5, SP8, IFT88, BMPR1A	2.581482329593161
GOTERM_BP_FAT	GO:0035113~embryonic appendage morphogenesis	26	1.2877662209014362	0.001038474488481933	WNT5A, HOXA13, HOXA11, DICER1, TP63, SHH, HOXD10, MSX2, ALDH1A2, CHD7, HOXA10, FBN2, RARB, TBX5, RPGRIP1L, LEF1, MBNL1, MECOM, HOXC10, NOTCH1, HOXC11, SALL4, GNAQ, DLX5, SP8, IFT88	2.5458756767711863
GOTERM_BP_FAT	GO:0030326~embryonic limb morphogenesis	26	1.2877662209014362	0.001038474488481933	WNT5A, HOXA13, HOXA11, DICER1, TP63, SHH, HOXD10, MSX2, ALDH1A2, CHD7, HOXA10, FBN2, RARB, TBX5, RPGRIP1L, LEF1, MBNL1, MECOM, HOXC10, NOTCH1, HOXC11, SALL4, GNAQ, DLX5, SP8, IFT88	2.5458756767711863
Annotation Cluster 14	Enrichment Score: 5.6390696128788695
Category	Term	Count	%	Adjusted P-value	Genes	Fold Enrichment
GOTERM_BP_FAT	GO:0007018~microtubule-based movement	35	1.733531451213472	1.724066108532707E-5	KIFC2, DNAH9, DNAH12, TUBB2B, DNAH17, UCHL1, DNAH3, DNAH2, DNAH8, DNAH6, MACF1, KIF7, KLC1, KIF6, TUBE1, KIF21A, TUBA1A, NEFL, KIF21B, NEFM, TUBB3, KIF2A, KIF3A, KIF5A, KIF5C, KTN1, KIF16B, BICD2, TUBA8, KIF1B, RHOT1, RHOT2, DST, KIF26B, ACTR10	2.638594770513363
GOTERM_BP_FAT	GO:0007017~microtubule-based process	58	2.8727092620108965	8.98649946123875E-5	KIFC2, TUBB2B, UCHL1, MLH1, TTLL3, OFD1, RANBP9, CEP250, TUBA1A, TUBB3, KIF2A, KIF5A, KIF5C, KTN1, KIF16B, PCM1, BICD2, MARK4, MARK1, EML4, KIF1B, DST, MAP3K11, KIF26B, BBS4, DNAH9, DNAH12, DNAH17, DNAH3, DNAH2, DNAH8, DNAH6, TUBGCP6, PTK2, MACF1, KIF7, KIF6, KLC1, NEFH, TUBE1, TNKS, KIF21A, NEFL, KIF21B, NEFM, KIF3A, CEP135, CKAP5, DOCK7, MID1, CENPJ, HDAC3, TUBA8, MAFIP, RHOT1, RHOT2, NCOR1, AC…	1.9529475015183042
GOTERM_CC_FAT	GO:0005874~microtubule	59	2.922238732045567	3.5138108334109575E-5	KIFC2, TUBB2B, TTLL3, INCENP, CAMSAP1, SNTB2, TUBA1A, TUBB3, KIF2A, ARHGEF2, KIF5A, KIF5C, KIF16B, MARK4, EML5, DCTN1, EML4, KIF1B, NAV1, CLIP1, CLIP2, WDR44, SEPT9, MAP3K11, KIF26B, DNAH9, SHROOM3, DNAH12, DNAH17, DNAH3, DNAH2, DNAH8, DNAH6, TUBGCP6, NUMA1, KLC1, KIF6, CEP170, TUBE1, CLASP2, KIF21A, KIF21B, APC, DNM3, KIF3A, NIN, MID1, CENPJ, DVL1, TRIM55, RASSF5, HDAC3, TUBA8, MAFIP, RASSF1, MA…	1.932814934798655
SP_PIR_KEYWORDS	microtubule	48	2.37741456166419	8.031516541173733E-5	KIFC2, DNAH9, DNAH12, SHROOM3, TUBB2B, DNAH17, DNAH3, DNAH2, DNAH8, DNAH6, TTLL3, TUBGCP6, KLC1, KIF6, INCENP, CEP170, CAMSAP1, TUBE1, SNTB2, CLASP2, TUBA1A, KIF21A, KIF21B, TUBB3, KIF2A, DNM3, ARHGEF2, KIF3A, NIN, KIF5A, KIF5C, KIF16B, MID1, CENPJ, EML5, DCTN1, EML4, RASSF5, TUBA8, KIF1B, NAV1, RASSF1, CLIP1, MAP4, CLIP2, DNM1, DNM2, KIF26B	2.0145580226225386
GOTERM_MF_FAT	GO:0003777~microtubule motor activity	22	1.0896483407627537	0.0059804028301124745	KIFC2, BBS4, DNAH9, KIF3A, DNAH12, KIF5A, DNAH17, KIF5C, DNAH3, DNAH2, KIF16B, DNAH8, DNAH6, NPHP3, KIF1B, KIF7, KIF6, KLC1, KIF21A, KIF21B, KIF2A, KIF26B	2.3854846118511714
Annotation Cluster 15	Enrichment Score: 5.615533050953131
Category	Term	Count	%	Adjusted P-value	Genes	Fold Enrichment
GOTERM_MF_FAT	GO:0051020~GTPase binding	34	1.6840019811788014	2.104376302858313E-5	DIAPH1, DIAPH3, MYO9B, RIMS2, RIMS1, RANBP9, DMXL2, RASGRP3, PAK3, MAPKAP1, RAPGEF6, GOLGA5, FGD5, FGD6, DOCK11, FGD3, FMNL1, FMNL2, ARHGEF2, FMNL3, DOCK9, DOCK7, IPO8, DOCK6, FLNA, DOCK4, DVL1, PLCE1, IPO7, WDR44, GGA3, CDC42BPB, RIN3, MAP3K11	2.604336411103572
GOTERM_MF_FAT	GO:0031267~small GTPase binding	32	1.58494304110946	2.870414818856304E-5	DIAPH1, DIAPH3, MYO9B, RIMS2, RIMS1, RANBP9, DMXL2, RASGRP3, PAK3, MAPKAP1, RAPGEF6, GOLGA5, FGD5, FGD6, FGD3, FMNL1, FMNL2, ARHGEF2, FMNL3, DOCK9, DOCK7, IPO8, FLNA, DOCK4, DVL1, PLCE1, IPO7, WDR44, GGA3, RIN3, MAP3K11, CDC42BPB	2.6452898666072397
GOTERM_MF_FAT	GO:0017016~Ras GTPase binding	28	1.3868251609707776	2.3327482155488521E-4	DIAPH1, DIAPH3, MYO9B, RIMS2, RIMS1, RANBP9, DMXL2, RASGRP3, PAK3, MAPKAP1, RAPGEF6, GOLGA5, FMNL1, FMNL2, ARHGEF2, FMNL3, DOCK9, DOCK7, IPO8, FLNA, DVL1, DOCK4, PLCE1, IPO7, WDR44, RIN3, MAP3K11, CDC42BPB	2.568983428147415
GOTERM_MF_FAT	GO:0017048~Rho GTPase binding	15	0.7429420505200593	0.0024472005651683393	FMNL1, FMNL2, ARHGEF2, FMNL3, DIAPH1, DIAPH3, DOCK9, MYO9B, DOCK7, FLNA, DVL1, DOCK4, PAK3, MAP3K11, CDC42BPB	3.295735319004908
Annotation Cluster 16	Enrichment Score: 5.504078304010125
Category	Term	Count	%	Adjusted P-value	Genes	Fold Enrichment
INTERPRO	IPR001478:PDZ/DHR/GLGF	41	2.0307082714214957	7.278847833125379E-5	PARD3, SHROOM3, GRIP1, SIPA1, LMO7, CASK, RIMS2, RIMS1, LNX1, TIAM2, HTRA2, GORASP2, GOPC, RAPGEF6, SNTB2, DLG5, DLG2, LRRC7, MLLT4, DLG1, CNKSR2, MAGI3, INADL, MAGI2, MAGI1, SNX27, LIMK1, MPDZ, MPP2, CNKSR3, LDB3, PDZRN4, SYNPO2, ARHGEF12, SLC9A3R1, ARHGAP23, PCLO, SHANK3, DVL1, MAST4, PDZD8, TJP2	2.422843622742171
PFAM	PF00595:PDZ	40	1.981178801386825	2.43888408084314E-4	PARD3, SHROOM3, GRIP1, SIPA1, CASK, RIMS2, RIMS1, LNX1, TIAM2, HTRA2, GORASP2, GOPC, RAPGEF6, SNTB2, DLG5, DLG2, LRRC7, MLLT4, DLG1, CNKSR2, MAGI3, INADL, MAGI2, MAGI1, SNX27, LIMK1, MPDZ, MPP2, CNKSR3, LDB3, PDZRN4, SYNPO2, ARHGEF12, SLC9A3R1, ARHGAP23, PCLO, SHANK3, DVL1, MAST4, PDZD8, TJP2	2.3535975653938124
SMART	SM00228:PDZ	41	2.0307082714214957	0.0023403235925334442	PARD3, SHROOM3, GRIP1, SIPA1, LMO7, CASK, RIMS2, RIMS1, LNX1, TIAM2, HTRA2, GORASP2, GOPC, RAPGEF6, SNTB2, DLG5, DLG2, LRRC7, MLLT4, DLG1, CNKSR2, MAGI3, INADL, MAGI2, MAGI1, SNX27, LIMK1, MPDZ, MPP2, CNKSR3, LDB3, PDZRN4, SYNPO2, ARHGEF12, SLC9A3R1, ARHGAP23, PCLO, SHANK3, DVL1, MAST4, PDZD8, TJP2	2.0179711810562604
UP_SEQ_FEATURE	domain:PDZ	28	1.3868251609707776	0.0027002768052601933	SHROOM3, SIPA1, LMO7, CASK, RIMS2, RIMS1, TIAM2, HTRA2, GORASP2, GOPC, RAPGEF6, SNTB2, MLLT4, LRRC7, CNKSR2, MAGI1, MPP2, LIMK1, SNX27, CNKSR3, LDB3, SYNPO2, ARHGEF12, PCLO, ARHGAP23, SHANK3, DVL1, MAST4, PDZD8	2.4571349862258955
PFAM	PF00595:PDZ domain	29	1.4363546310054482	0.005934587521333912	PARD3, SHROOM3, SIPA1, LMO7, CASK, RIMS1, LNX1, TIAM2, HTRA2, GOPC, RAPGEF6, SNTB2, LRRC7, DLG2, MLLT4, DLG1, CNKSR2, INADL, MAGI2, MAGI1, LIMK1, CNKSR3, PDZRN4, SYNPO2, SLC9A3R1, ARHGEF12, SHANK3, DVL1, PDZD8, TJP2	2.3168900804289545
Annotation Cluster 17	Enrichment Score: 5.360456000704391
Category	Term	Count	%	Adjusted P-value	Genes	Fold Enrichment
SP_PIR_KEYWORDS	calmodulin-binding	34	1.6840019811788014	3.0182099867159806E-6	MYO5A, ADCY3, PHKA2, ADCY1, CALD1, CAMK2G, CASK, IQGAP2, STRN, MYO9B, TTN, ATP2B1, ATP2B2, ATP2B3, ATP2B4, PDE1A, PPP3CB, SNTB2, TRPV6, CAMK2A, MYO5B, MYO1B, UBR4, DAPK1, KCNN4, KCNN2, MARCKS, MYH14, GAP43, MYLK, KCNH5, MYH10, ADD1, SPTAN1	2.7469338037634405
GOTERM_MF_FAT	GO:0005516~calmodulin binding	40	1.981178801386825	2.2184467251218365E-5	MYO5A, PHKA2, ADCY3, SYT1, CAMTA1, ADCY1, CAMK2G, CALD1, STRN, CASK, IQGAP2, MYO9B, TTN, ATP2B1, ATP2B2, ATP2B3, ATP2B4, PDE1A, PPP3CB, SNTB2, TRPV6, CAMK2A, MYO5B, MYO1B, UBR4, MYO1G, DAPK1, KCNN4, RGS1, KCNN2, MARCKS, MYH14, CACNA1C, GAP43, MYLK, CACNA1A, KCNH5, SPTAN1, ADD1, MYH10	2.385484611851171
Annotation Cluster 18	Enrichment Score: 5.331297672300389
Category	Term	Count	%	Adjusted P-value	Genes	Fold Enrichment
GOTERM_CC_FAT	GO:0043292~contractile fiber	36	1.7830609212481425	3.3432168844438337E-6	ABLIM2, BMP10, CDK5R1, MYL2, MYBPC1, TNNC1, MYL3, MYL1, LMAN1, TTN, MMP2, TPM1, DES, ANK1, ANK2, SORBS2, DMD, ILK, KRT8, PPP3CB, OBSL1, JPH1, OBSCN, ACTA2, LDB3, MYLPF, ACTN2, TNNI3, HDAC4, MYO18B, KRT19, SYNE1, NEB, SYNM, CACNA1C, SPTAN1	2.670582226762002
GOTERM_CC_FAT	GO:0030016~myofibril	33	1.634472511144131	1.1339128673903964E-5	BMP10, ABLIM2, MYL2, TNNC1, MYL3, MYBPC1, MYL1, TTN, LMAN1, MMP2, TPM1, DES, ANK1, ANK2, SORBS2, DMD, ILK, KRT8, PPP3CB, OBSL1, JPH1, OBSCN, LDB3, ACTN2, TNNI3, HDAC4, MYO18B, KRT19, SYNE1, NEB, SYNM, CACNA1C, SPTAN1	2.668577285150319
GOTERM_CC_FAT	GO:0044449~contractile fiber part	33	1.634472511144131	1.6550029101725094E-5	BMP10, MYL2, TNNC1, MYL3, MYL1, TTN, LMAN1, MMP2, TPM1, DES, ANK1, ANK2, SORBS2, DMD, ILK, KRT8, PPP3CB, OBSL1, JPH1, OBSCN, ACTA2, LDB3, MYLPF, ACTN2, TNNI3, HDAC4, MYO18B, KRT19, SYNE1, NEB, SYNM, CACNA1C, SPTAN1	2.6213458287759774
GOTERM_CC_FAT	GO:0030017~sarcomere	29	1.4363546310054482	5.956257393724407E-5	BMP10, MYL2, TNNC1, MYL3, MYL1, TTN, LMAN1, MMP2, TPM1, DES, ANK1, ANK2, SORBS2, DMD, KRT8, PPP3CB, OBSL1, JPH1, OBSCN, LDB3, ACTN2, TNNI3, HDAC4, MYO18B, KRT19, SYNE1, NEB, CACNA1C, SPTAN1	2.6561998394863564
GOTERM_CC_FAT	GO:0030018~Z disc	16	0.79247152055473	0.0016854359671623076	BMP10, OBSCN, LDB3, ACTN2, TTN, KRT19, DES, NEB, SORBS2, DMD, KRT8, PPP3CB, OBSL1, CACNA1C, JPH1, SPTAN1	3.122129946262824
GOTERM_CC_FAT	GO:0031674~I band	17	0.8420009905894007	0.003479359953055705	BMP10, OBSCN, MYL3, LDB3, ACTN2, TTN, KRT19, DES, NEB, SORBS2, DMD, KRT8, PPP3CB, OBSL1, CACNA1C, JPH1, SPTAN1	2.7744382022471914
GOTERM_MF_FAT	GO:0008307~structural constituent of muscle	15	0.7429420505200593	0.006688670492954296	OBSCN, MYL2, MYL3, MYBPC1, MYL1, MYLPF, ACTN2, TTN, TPM1, KRT19, NEB, SORBS2, DMD, SYNM, JPH1	2.9818557648139645
Annotation Cluster 19	Enrichment Score: 5.287384295437323
Category	Term	Count	%	Adjusted P-value	Genes	Fold Enrichment
GOTERM_CC_FAT	GO:0030054~cell junction	108	5.349182763744428	8.611803159475073E-9	SYT1, CADM1, GRIK2, GABRB1, GRIK5, STRN, LMO7, SYT6, ITSN1, AMOTL2, DMXL2, GRIN2D, ILK, CHRNA4, LRRC7, PTPRK, MAGI3, INADL, GJD3, MAGI2, MAGI1, MPDZ, SCN2A, GRIN2A, ACTN2, PCLO, CTNNA2, ZNF384, ERC2, RAB13, UNC13C, DST, SCN1A, PANX2, KEAP1, RIMS2, RIMS1, PTK2, MACF1, DMD, OBSL1, SSX2IP, IFT140, GABRP, CNKSR3, EVL, SHANK3, ITGA6, CADPS2, PKP4, CYFIP2, CDC42BPA, SLC13A3, CDC42BPB, OPRM1, GJA8, LIMA…	1.8714697843911328
GOTERM_CC_FAT	GO:0045202~synapse	76	3.7642397226349678	1.4182885951230517E-6	SYT1, LZTS1, CADM1, GRIP1, GRIK2, GABRB1, CLSTN1, C16ORF70, GRIK5, STRN, CASK, SYT6, L1CAM, CPEB1, ITSN1, DES, DMXL2, ANK3, GRIN2D, GOPC, CHRNA4, SNTB2, LGI1, ATP6V0D1, DLG2, DLG1, ANKS1B, MAGI2, ADAM10, PTPRF, MPDZ, RIMBP2, GRIN2A, NRXN1, PCLO, ARHGAP32, GRM2, GRM7, DOK7, PI4K2A, GLRA4, ERC2, UNC13C, GAP43, CDK5R1, ERBB3, CALD1, CACNB4, RIMS2, RIMS1, SYPL2, MUSK, PTK2B, SOS1, DMD, CAMK2A, NEFM, …	1.9216489950941604
SP_PIR_KEYWORDS	cell junction	77	3.8137691926696387	2.8499259409064948E-6	GJA8, SYT1, LIMA1, LZTS1, GRIP1, GRIK2, BCAR1, GABRB1, CLSTN1, FERMT2, GRIK5, ARHGAP17, SYT6, CPEB1, ITSN1, DMXL2, GRIN2D, ILK, GOPC, CHRNA4, SNTB2, DLG5, LGI1, DLG2, DLG1, ANKS1B, PTPRK, MAGI3, INADL, ARHGEF2, MAGI2, GJD3, MAGI1, RIMBP2, GRIN2A, NEXN, PCLO, VASP, ARHGAP26, GAK, CTNNA2, ARHGAP32, PRUNE, XIRP2, DOK7, EPB41L5, GLRA4, ERC2, RAB13, UNC13C, GAP43, PARD3, SHROOM3, PANX2, RIMS2, RIMS1, …	1.870976584606678
GOTERM_CC_FAT	GO:0014069~postsynaptic density	22	1.0896483407627537	4.646203389928605E-4	DNM3, ANKS1B, DLGAP1, ADAM10, LZTS1, DLGAP2, MPDZ, CALD1, GRIN2A, STRN, GRIA4, CPEB1, ITPR1, SHANK3, ARHGAP32, PTK2B, SOS1, GOPC, CACNA1C, DLG2, DNM2, DLG1	2.781334071846811
GOTERM_CC_FAT	GO:0044456~synapse part	49	2.426944031698861	0.00152151309407067	SYT1, LZTS1, CADM1, GRIK2, GRIP1, GABRB1, C16ORF70, CLSTN1, GRIK5, STRN, L1CAM, SYT6, CPEB1, DMXL2, GRIN2D, GOPC, CHRNA4, ATP6V0D1, DLG2, DLG1, ANKS1B, ADAM10, MPDZ, GRIN2A, NRXN1, PCLO, ARHGAP32, GRM2, GRM7, PI4K2A, GLRA4, ERC2, ERBB3, CALD1, RIMS1, SYPL2, PTK2B, SOS1, CAMK2A, GABRP, DNM3, DLGAP1, DLGAP2, GRIA4, ITPR1, SHANK3, SYNE1, CACNA1C, DNM2	1.7879270576413628
SP_PIR_KEYWORDS	synapse	41	2.0307082714214957	0.0018325071406393167	SYT1, LZTS1, GRIK2, GRIP1, GABRB1, CLSTN1, GRIK5, SYT6, CPEB1, RIMS2, ITSN1, RIMS1, DMXL2, GRIN2D, GOPC, CHRNA4, LGI1, CAMK2A, DLG2, GABRP, DLG1, ANKS1B, DLGAP1, MAGI2, DLGAP2, RIMBP2, GRIN2A, GRIA4, PCLO, SHANK3, SEPT11, CADPS, ARHGAP32, CADPS2, DOK7, CYFIP2, GLRA4, ERC2, UNC13C, GAP43, DNM2	1.8661853513554445
GOTERM_CC_FAT	GO:0045211~postsynaptic membrane	27	1.337295690936107	0.03491234268664123	LZTS1, GRIP1, ERBB3, GRIK2, GABRB1, CLSTN1, GRIK5, STRN, CPEB1, GRIN2D, GOPC, CHRNA4, DLG2, GABRP, DLG1, ANKS1B, DLGAP1, MPDZ, DLGAP2, GRIN2A, GRIA4, SHANK3, ARHGAP32, SYNE1, GRM7, GLRA4, DNM2	1.7952247191011235
SP_PIR_KEYWORDS	postsynaptic cell membrane	22	1.0896483407627537	0.0377498877110749	ANKS1B, DLGAP1, LZTS1, GRIP1, DLGAP2, GRIK2, GABRB1, CLSTN1, GRIN2A, GRIK5, GRIA4, CPEB1, SHANK3, ARHGAP32, GRIN2D, GOPC, CHRNA4, GLRA4, DLG2, GABRP, DNM2, DLG1	1.9390120967741937
Annotation Cluster 20	Enrichment Score: 5.127771193013407
Category	Term	Count	%	Adjusted P-value	Genes	Fold Enrichment
UP_SEQ_FEATURE	repeat:WD 1	59	2.922238732045567	3.572904217963302E-5	EDC4, STRN, NBEA, TTN, WDR81, SHKBP1, IFT122, DMXL2, DCAF10, WDR78, NUP37, CIRH1A, MAPKBP1, TLE4, CORO6, WDR91, RBBP7, WDR90, RPTOR, EML5, EML4, RFWD2, DCAF5, ARPC1B, BRWD1, LYST, NLE1, GNB4, WDR44, WDR45, PPP2R2A, LRBA, DMWD, BOP1, PHIP, KIAA1432, WDR19, FBXW7, EIF3B, WDR17, WDR11, BCAS3, KIF21A, NBEAL2, KIF21B, NBEAL1, PPP2R2D, IFT140, WDFY3, TBL3, AHI1, AMBRA1, WIPI2, WIPI1, WDR26, SEC13, APAF…	2.0785722185357223
UP_SEQ_FEATURE	repeat:WD 2	59	2.922238732045567	3.572904217963302E-5	EDC4, STRN, NBEA, TTN, WDR81, SHKBP1, IFT122, DMXL2, DCAF10, WDR78, NUP37, CIRH1A, MAPKBP1, TLE4, CORO6, WDR91, RBBP7, WDR90, RPTOR, EML5, EML4, RFWD2, DCAF5, ARPC1B, BRWD1, LYST, NLE1, GNB4, WDR44, WDR45, PPP2R2A, LRBA, DMWD, BOP1, PHIP, KIAA1432, WDR19, FBXW7, EIF3B, WDR17, WDR11, BCAS3, KIF21A, NBEAL2, KIF21B, NBEAL1, PPP2R2D, IFT140, WDFY3, TBL3, AHI1, AMBRA1, WIPI2, WIPI1, WDR26, SEC13, APAF…	2.0785722185357223
SP_PIR_KEYWORDS	wd repeat	59	2.922238732045567	2.9300437782708855E-6	EDC4, STRN, NBEA, TTN, WDR81, SHKBP1, IFT122, DMXL2, DCAF10, WDR78, NUP37, CIRH1A, MAPKBP1, TLE4, CORO6, WDR91, RBBP7, WDR90, RPTOR, EML5, EML4, RFWD2, DCAF5, ARPC1B, BRWD1, LYST, NLE1, GNB4, WDR44, WDR45, PPP2R2A, LRBA, DMWD, BOP1, PHIP, KIAA1432, WDR19, FBXW7, EIF3B, WDR17, WDR11, BCAS3, KIF21A, NBEAL2, KIF21B, NBEAL1, PPP2R2D, IFT140, WDFY3, TBL3, AHI1, AMBRA1, WIPI2, WIPI1, WDR26, SEC13, APAF…	2.0724948135811125
UP_SEQ_FEATURE	repeat:WD 3	57	2.823179791976226	5.8442314776363524E-5	EDC4, STRN, NBEA, TTN, WDR81, SHKBP1, IFT122, DMXL2, DCAF10, WDR78, NUP37, CIRH1A, MAPKBP1, TLE4, CORO6, WDR91, RBBP7, WDR90, RPTOR, EML5, EML4, RFWD2, DCAF5, ARPC1B, BRWD1, LYST, NLE1, GNB4, WDR44, WDR45, PPP2R2A, LRBA, DMWD, BOP1, PHIP, WDR19, FBXW7, EIF3B, WDR17, WDR11, BCAS3, KIF21A, NBEAL2, KIF21B, PPP2R2D, IFT140, WDFY3, TBL3, AHI1, AMBRA1, WIPI2, WIPI1, WDR26, SEC13, APAF1, GNB2L1, WDR20	2.07631217838765
INTERPRO	IPR019775:WD40 repeat, conserved site	62	3.0708271421495787	1.0507503626056014E-4	STRN, EDC4, NBEA, TTN, WDR81, SHKBP1, IFT122, DMXL2, DCAF10, WDR78, NUP37, CIRH1A, MAPKBP1, TUBB3, TLE4, CORO6, WDR91, RBBP7, WDR90, RPTOR, EML5, EML4, RFWD2, DCAF5, ARPC1B, BRWD1, LYST, NLE1, GNB4, WDR44, WDR45, PPP2R2A, LRBA, AHCTF1, DMWD, BOP1, PHIP, KIAA1432, WDR19, FBXW7, EIF3B, WDR17, WDR11, BCAS3, KIF21A, NBEAL2, KIF21B, NBEAL1, PPP2R2D, IFT140, WDFY3, TBL3, AHI1, AMBRA1, WIPI2, WIPI1, NCS…	1.970787125727937
UP_SEQ_FEATURE	repeat:WD 5	50	2.4764735017335315	2.774918059290643E-4	STRN, NBEA, TTN, WDR81, SHKBP1, DMXL2, IFT122, DCAF10, WDR78, CIRH1A, MAPKBP1, CORO6, TLE4, RBBP7, WDR91, WDR90, EML5, RPTOR, EML4, RFWD2, ARPC1B, DCAF5, BRWD1, LYST, NLE1, GNB4, WDR44, PPP2R2A, LRBA, DMWD, BOP1, PHIP, WDR19, FBXW7, EIF3B, WDR17, WDR11, KIF21A, NBEAL2, KIF21B, PPP2R2D, IFT140, WDFY3, TBL3, AHI1, WDR26, SEC13, APAF1, GNB2L1, WDR20	2.0714657302640136
UP_SEQ_FEATURE	repeat:WD 4	52	2.5755324418028724	4.124869843241674E-4	EDC4, STRN, NBEA, TTN, WDR81, SHKBP1, DMXL2, IFT122, DCAF10, WDR78, NUP37, CIRH1A, MAPKBP1, CORO6, TLE4, RBBP7, WDR91, WDR90, RPTOR, EML5, EML4, RFWD2, ARPC1B, DCAF5, BRWD1, LYST, NLE1, GNB4, WDR44, PPP2R2A, LRBA, DMWD, BOP1, PHIP, WDR19, FBXW7, EIF3B, WDR17, WDR11, KIF21A, NBEAL2, KIF21B, PPP2R2D, IFT140, WDFY3, TBL3, AHI1, WDR26, SEC13, APAF1, GNB2L1, WDR20	1.9998309791138476
INTERPRO	IPR001680:WD40 repeat	56	2.773650321941555	0.0012807308299026543	EDC4, STRN, NBEA, WDR81, SHKBP1, IFT122, DMXL2, DCAF10, WDR78, NUP37, CIRH1A, MAPKBP1, TLE4, CORO6, RBBP7, WDR91, WDR90, RPTOR, EML5, EML4, RFWD2, DCAF5, ARPC1B, BRWD1, LYST, NLE1, GNB4, WDR44, WDR45, PPP2R2A, LRBA, DMWD, BOP1, PHIP, WDR19, FBXW7, WDR17, WDR11, BCAS3, KIF21A, NBEAL2, KIF21B, NBEAL1, PPP2R2D, IFT140, WDFY3, TBL3, AHI1, AMBRA1, WIPI2, WIPI1, WDR26, SEC13, APAF1, GNB2L1, WDR20	1.85367753421609
INTERPRO	IPR015943:WD40/YVTN repeat-like	61	3.0212976721149083	0.00128466557089435	STRN, EDC4, NBEA, WDR81, SHKBP1, IFT122, DMXL2, DCAF10, WDR78, NUP37, CIRH1A, MAPKBP1, PLXNB1, ANAPC4, TLE4, CORO6, WDR91, RBBP7, WDR90, RPTOR, EML4, RFWD2, DCAF5, ARPC1B, BRWD1, LYST, NLE1, SEMA4B, GNB4, WDR44, WDR45, PPP2R2A, LRBA, DMWD, BOP1, PHIP, SEMA5B, KIAA1432, WDR19, FBXW7, EIF3B, WDR17, WDR11, KIF21A, NBEAL2, KIF21B, NBEAL1, PPP2R2D, IFT140, WDFY3, TBL3, AHI1, AMBRA1, WIPI2, WIPI1, SEMA…	1.79034355179704
UP_SEQ_FEATURE	repeat:WD 6	40	1.981178801386825	0.004555775074405521	LRBA, STRN, BOP1, TTN, PHIP, WDR19, FBXW7, DMXL2, IFT122, WDR17, DCAF10, WDR78, WDR11, CIRH1A, KIF21A, KIF21B, MAPKBP1, PPP2R2D, TBL3, AHI1, TLE4, WDR91, RBBP7, WDR90, RPTOR, EML5, EML4, RFWD2, DCAF5, ARPC1B, BRWD1, WDR26, LYST, NLE1, SEC13, GNB4, APAF1, WDR44, GNB2L1, PPP2R2A	2.01104797979798
UP_SEQ_FEATURE	repeat:WD 7	32	1.58494304110946	0.013428983333694355	BOP1, TTN, PHIP, FBXW7, IFT122, DMXL2, WDR17, DCAF10, WDR11, CIRH1A, KIF21A, KIF21B, MAPKBP1, PPP2R2D, TBL3, AHI1, TLE4, WDR91, RBBP7, WDR90, RPTOR, EML5, EML4, RFWD2, BRWD1, LYST, NLE1, GNB4, APAF1, WDR44, GNB2L1, PPP2R2A	2.0593131313131314
INTERPRO	IPR019781:WD40 repeat, subgroup	48	2.37741456166419	0.012232337765821333	LRBA, STRN, EDC4, DMWD, NBEA, BOP1, WDR81, PHIP, FBXW7, DMXL2, IFT122, WDR17, DCAF10, WDR78, NUP37, WDR11, CIRH1A, KIF21A, KIF21B, MAPKBP1, NBEAL2, NBEAL1, IFT140, WDFY3, TBL3, AHI1, CORO6, TLE4, AMBRA1, WDR91, RBBP7, WDR90, RPTOR, EML5, EML4, RFWD2, DCAF5, ARPC1B, BRWD1, WDR26, LYST, NLE1, SEC13, GNB4, APAF1, WDR44, GNB2L1, WDR20	1.7464399909143327
INTERPRO	IPR017986:WD40 repeat, region	47	2.3278850916295197	0.015471084527377332	STRN, EDC4, DMWD, NBEA, BOP1, WDR81, PHIP, FBXW7, WDR19, DMXL2, IFT122, WDR17, DCAF10, WDR78, NUP37, CIRH1A, KIF21A, KIF21B, MAPKBP1, NBEAL2, NBEAL1, IFT140, WDFY3, TBL3, AHI1, CORO6, TLE4, AMBRA1, WDR91, RBBP7, WDR90, RPTOR, EML5, EML4, RFWD2, DCAF5, ARPC1B, BRWD1, WDR26, LYST, NLE1, SEC13, GNB4, APAF1, WDR44, GNB2L1, WDR20	1.7387962584611012
PFAM	PF00400:WD40	47	2.3278850916295197	0.04133893198997096	LRBA, STRN, EDC4, DMWD, NBEA, BOP1, WDR81, PHIP, FBXW7, DMXL2, IFT122, WDR17, DCAF10, WDR78, NUP37, WDR11, CIRH1A, KIF21A, KIF21B, MAPKBP1, NBEAL2, NBEAL1, IFT140, WDFY3, TBL3, AHI1, CORO6, TLE4, AMBRA1, WDR91, RBBP7, WDR90, RPTOR, EML5, EML4, RFWD2, DCAF5, ARPC1B, BRWD1, WDR26, LYST, NLE1, SEC13, APAF1, WDR44, GNB2L1, WDR20	1.6983013137841656
SMART	SM00320:WD40	56	2.773650321941555	0.04345665389657993	EDC4, STRN, NBEA, WDR81, SHKBP1, IFT122, DMXL2, DCAF10, WDR78, NUP37, CIRH1A, MAPKBP1, TLE4, CORO6, RBBP7, WDR91, WDR90, RPTOR, EML5, EML4, RFWD2, DCAF5, ARPC1B, BRWD1, LYST, NLE1, GNB4, WDR44, WDR45, PPP2R2A, LRBA, DMWD, BOP1, PHIP, WDR19, FBXW7, WDR17, WDR11, BCAS3, KIF21A, NBEAL2, KIF21B, NBEAL1, PPP2R2D, IFT140, WDFY3, TBL3, AHI1, AMBRA1, WIPI2, WIPI1, WDR26, SEC13, APAF1, GNB2L1, WDR20	1.543916333645098
INTERPRO	IPR019782:WD40 repeat 2	43	2.129767211490837	0.0458890271248894	STRN, EDC4, DMWD, BOP1, WDR81, PHIP, FBXW7, DMXL2, IFT122, WDR17, DCAF10, WDR78, NUP37, KIF21A, KIF21B, MAPKBP1, NBEAL2, NBEAL1, IFT140, WDFY3, TBL3, AHI1, CORO6, TLE4, AMBRA1, WDR91, RBBP7, WDR90, EML5, EML4, RFWD2, DCAF5, ARPC1B, BRWD1, WDR26, LYST, NLE1, SEC13, GNB4, APAF1, WDR44, GNB2L1, WDR20	1.6752815768302494
Annotation Cluster 21	Enrichment Score: 5.076567682652204
Category	Term	Count	%	Adjusted P-value	Genes	Fold Enrichment
SP_PIR_KEYWORDS	chromatin regulator	51	2.526002971768202	8.11383916055064E-7	KDM6A, EZH1, CTCF, CBX8, KDM1B, EPC1, EPC2, BRPF3, BRD8, SATB2, C11ORF30, CECR2, ARID1A, RBBP7, EYA4, EYA1, KDM2B, BPTF, KDM2A, PRDM6, JMJD1C, RUVBL1, CARM1, SRCAP, EP400, DPF3, ING4, ING3, SETD1B, TRRAP, ARID2, CHD9, CHD8, CHD7, ACTL6B, PBRM1, CHD1, BCOR, CHD6, CHD3, IKZF1, KAT5, EHMT2, DOT1L, HDAC4, HDAC3, MSL1, KDM4B, HDAC9, SETD2, NCOR1	2.3213525102226265
GOTERM_BP_FAT	GO:0016568~chromatin modification	58	2.8727092620108965	7.98609279405671E-4	KDM6A, EZH1, CTCF, CBX8, EPC1, PCGF2, EPC2, BRPF3, SUPT5H, BRD8, SATB2, TADA2A, C11ORF30, CECR2, ARID1A, RBBP7, EYA4, EYA1, KDM2B, KDM2A, HUWE1, BPTF, PRDM6, JMJD1C, RUVBL1, CARM1, SRCAP, SMARCA2, EP400, ING4, DPF3, ING3, SETD1B, TRRAP, ARID2, CHD9, CHD8, CHD1L, CHD7, ACTL6B, PBRM1, CHD1, BCOR, CHD6, DNMT3B, CHD3, SMYD1, KAT5, EHMT2, DOT1L, HDAC4, HDAC3, SAP130, MSL1, KDM4B, HDAC9, SETD2, NCOR1	1.803269043372741
GOTERM_BP_FAT	GO:0006325~chromatin organization	70	3.467062902426944	0.005720246306460175	KDM6A, ARID4A, EZH1, ARID4B, NAP1L1, CTCF, CBX8, EPC1, PCGF2, EPC2, BRPF3, H2AFX, SUPT5H, BRD8, SATB2, HIST1H1E, TADA2A, C11ORF30, CECR2, ARID1A, RBBP7, EYA4, EYA1, KDM2B, KDM2A, HUWE1, BPTF, PRDM6, JMJD1C, RUVBL1, CARM1, SMARCA2, SRCAP, EP400, ING4, DPF3, ING3, SOX1, SETD1B, SOX6, TRRAP, ARID2, TCF7L1, CHD9, CHD8, CHD1L, CHD7, CHD2, ACTL6B, PBRM1, CHD1, BCOR, CHD6, DNMT3B, CHD3, SHPRH, SMYD1, KA…	1.577572534751376
GOTERM_BP_FAT	GO:0051276~chromosome organization	84	4.160475482912332	0.009880231273368678	KDM6A, ARID4A, EZH1, ARID4B, NAP1L1, CTCF, CBX8, TTN, LATS1, EPC1, PCGF2, EPC2, BRPF3, H2AFX, SUPT5H, TOP2A, BRD8, HIST1H1E, SATB2, TADA2A, C11ORF30, TP53, PAPD7, CECR2, ARID1A, RBBP7, NCAPD3, DCLRE1C, EYA4, EYA1, KDM2B, KDM2A, BPTF, HUWE1, PRDM6, JMJD1C, RUVBL1, CARM1, SMARCA2, SRCAP, EP400, ING4, DPF3, ING3, SOX1, SETD1B, SOX6, TRRAP, SYCP2, ARID2, TCF7L1, CHD9, CHD8, CHD1L, CHD7, NIPBL, CHD2, …	1.4754369108520087
Annotation Cluster 22	Enrichment Score: 4.617902823863372
Category	Term	Count	%	Adjusted P-value	Genes	Fold Enrichment
SP_PIR_KEYWORDS	sh3 domain	49	2.426944031698861	2.9855003155221382E-6	SH3RF1, BCAR1, CASK, ITSN1, ARHGAP12, BTK, STAM, DLG5, DLG2, DLG1, MPP2, ARHGEF7, RIMBP2, ARHGEF5, ARHGAP26, ARHGAP32, ARHGAP33, LCK, SRGAP3, DST, MAP3K11, SRGAP2, FUT8, ASAP1, ABI2, CACNB4, MIA3, MACF1, SORBS2, UBASH3A, PIK3R1, FYB, OBSCN, VAV3, AHI1, DOCK5, SHANK3, DOCK4, FNBP1, NEB, PLCG1, FYN, TNK1, SH3D19, TNK2, SNX33, CRK, TJP2, SPTAN1	2.2621807795698925
UP_SEQ_FEATURE	domain:SH3	42	2.080237741456166	1.7849179195084108E-4	FUT8, BCAR1, CASK, ASAP1, ABI2, CACNB4, BTK, ARHGAP12, MIA3, MACF1, STAM, UBASH3A, DLG5, DLG2, PIK3R1, DLG1, FYB, OBSCN, ARHGEF7, MPP2, ARHGEF5, AHI1, DOCK5, SHANK3, ARHGAP26, DOCK4, FNBP1, ARHGAP32, ARHGAP33, NEB, PLCG1, FYN, LCK, SRGAP3, TNK1, TNK2, SNX33, TJP2, DST, SRGAP2, SPTAN1, MAP3K11	2.2905495634309196
INTERPRO	IPR001452:Src homology-3 domain	46	2.278355621594849	0.0030671206693632103	SH3RF1, FUT8, BCAR1, ABI2, ASAP1, CASK, CACNB4, ITSN1, BTK, ARHGAP12, MIA3, SORBS2, STAM, UBASH3A, DLG5, PIK3R1, DLG2, DLG1, FYB, VAV3, ARHGEF7, MPP2, RIMBP2, ARHGEF5, AHI1, DOCK5, SHANK3, ARHGAP26, DOCK4, FNBP1, ARHGAP32, ARHGAP33, NEB, PLCG1, FYN, LCK, SRGAP3, TNK1, SH3D19, TNK2, SNX33, CRK, TJP2, SRGAP2, SPTAN1, MAP3K11	1.901542447071435
PFAM	PF00018:SH3_1	46	2.278355621594849	0.006207179879723856	SH3RF1, FUT8, BCAR1, ABI2, ASAP1, CASK, CACNB4, ITSN1, BTK, ARHGAP12, MIA3, SORBS2, STAM, UBASH3A, DLG5, PIK3R1, DLG2, DLG1, FYB, VAV3, ARHGEF7, MPP2, RIMBP2, ARHGEF5, AHI1, DOCK5, SHANK3, ARHGAP26, DOCK4, FNBP1, ARHGAP32, ARHGAP33, NEB, PLCG1, FYN, LCK, SRGAP3, TNK1, SH3D19, TNK2, SNX33, CRK, TJP2, SRGAP2, SPTAN1, MAP3K11	1.8806681015494218
Annotation Cluster 23	Enrichment Score: 4.567933544596179
Category	Term	Count	%	Adjusted P-value	Genes	Fold Enrichment
SP_PIR_KEYWORDS	nucleus	559	27.686973749380883	3.885680999182739E-9	MEF2C, PPP2R5D, PPP2R5C, MED25, INTS1, SYNCRIP, MED24, ZNF638, HOXD10, BTK, EPC1, EPC2, FLI1, CLK2, INCENP, FOXF1, PHTF2, LSM3, PTBP2, DHX32, STAG1, PHOX2B, MAGI3, TADA2A, BARHL2, ZNF48, PTBP1, MED12, MED14, MED13, HNF4G, PROX2, MECOM, TOX3, NCAPD3, MYO18B, SPAG7, HNF4A, PTRF, SCYL1, NLE1, ZNF384, ZZZ3, FLII, VGLL4, CRTC2, MOB2, CRTC1, AHCTF1, ZNF513, HESX1, UBASH3A, TNKS, PRPF40B, TCF4, VEZF1, D…	1.2653604507317
GOTERM_BP_FAT	GO:0045944~positive regulation of transcription from RNA polymerase II promoter	80	3.96235760277365	1.2249740706682388E-5	E2F1, MEF2C, HNF1B, EVX1, MITF, CASK, TP63, SHH, HOXD10, EPC1, FOS, MYOCD, RARB, MKL2, YAP1, SUPT5H, EGR1, SATB2, CCNH, SOX11, MED12, TP53, LEF1, MED14, ESR2, MED13, NPAS4, MECOM, PPARGC1A, TBR1, JUNB, NCOA2, HNF4A, ZMIZ1, CAND1, SMARCA2, ABLIM2, GLIS3, HOXA13, CRTC1, SOX5, TFEB, SOX6, TCF7L2, TCF7L1, HOXA1, NPAS2, HOXA2, CHD8, MEIS2, HOXA7, POU2F1, NKX2-1, RUNX1, TCF3, NKX2-5, RUNX2, NKX2-2, NR1…	1.8369577763142708
GOTERM_BP_FAT	GO:0045893~positive regulation of transcription, DNA-dependent	96	4.75482912332838	1.5618874536382776E-5	MMS19, E2F1, MEF2C, HNF1B, EVX1, GRIP1, MITF, CASK, TP63, CTCF, SHH, HOXD10, EPC1, FOS, CCNE1, MYOCD, FOXF1, RARB, MKL2, YAP1, SUPT5H, EGR1, SATB2, CCNH, SOX11, MED12, TP53, LEF1, MED14, ARID1A, ESR2, NPAS4, MED13, MECOM, PPARGC1A, TBR1, JUNB, NCOA2, BPTF, HNF4A, NCOA3, ZMIZ1, CAND1, PIAS1, SMARCA2, ABLIM2, GLIS3, HOXA13, CRTC1, SOX5, TFEB, SOX6, TCF7L2, SEC14L2, TCF7L1, HOXA1, NPAS2, HOXA2, CHD8…	1.714493924559986
GOTERM_BP_FAT	GO:0051254~positive regulation of RNA metabolic process	96	4.75482912332838	2.2308532719783614E-5	MMS19, E2F1, MEF2C, HNF1B, EVX1, GRIP1, MITF, CASK, TP63, CTCF, SHH, HOXD10, EPC1, FOS, CCNE1, MYOCD, FOXF1, RARB, MKL2, YAP1, SUPT5H, EGR1, SATB2, CCNH, SOX11, MED12, TP53, LEF1, MED14, ARID1A, ESR2, NPAS4, MED13, MECOM, PPARGC1A, TBR1, JUNB, NCOA2, BPTF, HNF4A, NCOA3, ZMIZ1, CAND1, PIAS1, SMARCA2, ABLIM2, GLIS3, HOXA13, CRTC1, SOX5, TFEB, SOX6, TCF7L2, SEC14L2, TCF7L1, HOXA1, NPAS2, HOXA2, CHD8…	1.7002361788255995
GOTERM_BP_FAT	GO:0010628~positive regulation of gene expression	110	5.448241703813769	4.109235539884182E-5	MMS19, MEF2C, BMP10, CASK, SHH, HOXD10, EPC1, MYOCD, FOXF1, RARB, SUPT5H, RPS27A, SATB2, MED12, MED14, ARID1A, MED13, MECOM, TBR1, PPARGC1A, JUNB, HNF4A, MAPK9, PIAS1, SMARCA2, HOXA13, CRTC1, SOX5, TFEB, SOX6, HOXA1, HOXA2, MEIS2, HOXA7, NKX2-1, RNF10, TCF4, RUNX1, DNMT3B, TCF3, RUNX2, NKX2-5, NKX2-2, NR1H3, BMP4, SREBF1, TAF1, RFX4, IKZF1, ESRRG, MSTN, TEAD1, NR4A1, DDX5, KAT5, HDAC4, NOTCH1, SA…	1.6128710596253313
GOTERM_BP_FAT	GO:0045941~positive regulation of transcription	106	5.250123823675087	9.008142432187505E-5	MEF2C, MMS19, BMP10, CASK, SHH, HOXD10, EPC1, MYOCD, FOXF1, RARB, SUPT5H, RPS27A, SATB2, MED12, MED14, ARID1A, MED13, MECOM, TBR1, PPARGC1A, JUNB, HNF4A, PIAS1, SMARCA2, HOXA13, CRTC1, SOX5, TFEB, SOX6, HOXA1, HOXA2, MEIS2, HOXA7, NKX2-1, RNF10, TCF4, RUNX1, TCF3, RUNX2, NKX2-5, NKX2-2, NR1H3, BMP4, SREBF1, TAF1, RFX4, IKZF1, ESRRG, MSTN, TEAD1, NR4A1, DDX5, KAT5, HDAC4, NOTCH1, SALL4, CSRNP3, EB…	1.6010682959072473
SP_PIR_KEYWORDS	transcription regulation	274	13.571074789499752	2.47519035105892E-5	MEF2C, MED25, BBX, ASCC1, MED24, HOXD10, NONO, EPC1, EPC2, FLI1, FOXF1, PHTF2, RARB, SUPT5H, PHOX2B, TADA2A, C11ORF30, ZNF48, BARHL2, MED12, MED14, HNF4G, MED13, MECOM, PROX2, PPARGC1A, TBR1, SCYL1, PTRF, HNF4A, PARP14, PRDM6, ZNF384, ZZZ3, FLII, VGLL4, PIAS1, CRTC2, HOXA13, HOXA11, CRTC1, HOXB13, OTP, ZNF513, HESX1, AHRR, HOXA10, NKX2-1, PBRM1, VEZF1, TCF4, BCOR, TCF3, NR1H3, ZBTB49, IKZF5, ZBTB…	1.3111779726459254
GOTERM_BP_FAT	GO:0006357~regulation of transcription from RNA polymerase II promoter	127	6.29024269440317	3.0573523554922044E-4	MEF2C, FST, CASK, CNOT2, SHH, HOXD10, HOXC6, EPC1, MYOCD, HOXC5, RARB, SUPT5H, SATB2, BARHL2, MED12, MED14, MED13, HNF4G, MECOM, PPARGC1A, TBR1, JUNB, HNF4A, TFAP2A, SMARCA2, HOXA13, CRTC1, SOX5, TFEB, SOX7, SOX6, MED12L, HOXA1, HOXA2, MEIS2, HOXA7, NKX2-1, VEZF1, TCF4, BCOR, RUNX1, TCF3, RUNX2, NKX2-5, NKX2-2, TFDP1, NR1H3, BMP4, SREBF1, TAF1, RFX4, IKZF1, NR4A1, TEAD1, BRIP1, KAT5, FOXP1, FOXP2…	1.4881695245288773
GOTERM_MF_FAT	GO:0030528~transcription regulator activity	236	11.688954928182268	3.008893754780084E-4	MEF2C, MED24, HOXD10, EPC1, FLI1, FOXF1, CEP290, RARB, SUPT5H, PHOX2B, TADA2A, BARHL2, NKX2-8, MED12, MED14, HNF4G, MED13, MECOM, PROX2, PPARGC1A, TBR1, HNF4A, PTRF, ZNF384, LRCH4, PIAS1, HOXA13, CRTC1, HOXA11, HOXB13, OTP, HESX1, AHRR, HOXA10, NKX2-1, VEZF1, TCF4, BCOR, TCF3, DNMT3B, NKX2-5, NKX2-2, NR1H3, IKZF1, ESRRG, SMYD1, DDX5, NOTCH1, ZFHX4, DLX1, FOXI2, CSRNP3, SAP130, DLX5, UBA3, NCOR1, …	1.3031814083261029
SP_PIR_KEYWORDS	dna-binding	250	12.382367508667658	1.4003618132141238E-4	MEF2C, BBX, ZNF638, HOXD10, NONO, FLI1, FOXF1, PHTF2, H2AFX, RARB, PHOX2B, TADA2A, NKX2-8, ZNF48, BARHL2, HNF4G, MECOM, PROX2, TOX3, TBR1, UHRF2, SCYL1, HUWE1, HNF4A, MTF2, ZNF384, ZZZ3, PIAS1, HOXA13, HOXA11, AHCTF1, HOXB13, OTP, ZNF513, HESX1, AHRR, HOXA10, NKX2-1, PBRM1, VEZF1, TCF4, TCF3, DNMT3B, NKX2-5, NKX2-2, NR1H3, ZBTB49, IKZF5, DHX9, ZBTB47, IKZF1, ESRRG, SMYD1, ATR, RAD54L, ZBTB44, ATM…	1.2975188013745942
GOTERM_BP_FAT	GO:0051173~positive regulation of nitrogen compound metabolic process	113	5.596830113917782	8.000531288733237E-4	MMS19, MEF2C, BMP10, CASK, SHH, HOXD10, EPC1, MYOCD, FOXF1, H2AFX, RARB, SUPT5H, RPS27A, SATB2, MED12, MED14, ARID1A, MED13, MECOM, TBR1, PPARGC1A, JUNB, HNF4A, PIAS1, SMARCA2, HOXA13, CRTC1, SOX5, TFEB, SOX6, HOXA1, HOXA2, MEIS2, HOXA7, NKX2-1, TNKS, RNF10, TCF4, RUNX1, TCF3, RUNX2, NKX2-5, NKX2-2, NR1H3, BMP4, SREBF1, TAF1, RFX4, IKZF1, ESRRG, MSTN, TEAD1, NR4A1, DDX5, KAT5, HDAC4, NOTCH1, SALL…	1.4947744731448596
GOTERM_BP_FAT	GO:0045935~positive regulation of nucleobase, nucleoside, nucleotide and nucleic acid metabolic process	110	5.448241703813769	8.04411218976786E-4	MMS19, MEF2C, BMP10, CASK, SHH, HOXD10, EPC1, MYOCD, FOXF1, H2AFX, RARB, SUPT5H, RPS27A, SATB2, MED12, MED14, ARID1A, MED13, MECOM, TBR1, PPARGC1A, JUNB, HNF4A, PIAS1, SMARCA2, HOXA13, CRTC1, SOX5, TFEB, SOX6, HOXA1, HOXA2, MEIS2, HOXA7, NKX2-1, TNKS, RNF10, TCF4, RUNX1, TCF3, RUNX2, NKX2-5, NKX2-2, NR1H3, BMP4, SREBF1, TAF1, RFX4, IKZF1, ESRRG, MSTN, TEAD1, NR4A1, DDX5, KAT5, HDAC4, NOTCH1, SALL…	1.5017277013498678
SP_PIR_KEYWORDS	Transcription	271	13.42248637939574	2.9299636604296353E-4	MEF2C, MED25, BBX, ASCC1, MED24, HOXD10, NONO, EPC1, EPC2, FLI1, FOXF1, PHTF2, RARB, SUPT5H, PHOX2B, TADA2A, C11ORF30, ZNF48, BARHL2, MED12, MED14, HNF4G, MED13, MECOM, PROX2, PPARGC1A, TBR1, SCYL1, PTRF, HNF4A, PARP14, PRDM6, ZNF384, ZZZ3, FLII, VGLL4, PIAS1, CRTC2, HOXA13, HOXA11, CRTC1, HOXB13, OTP, ZNF513, HESX1, AHRR, HOXA10, NKX2-1, PBRM1, VEZF1, TCF4, BCOR, TCF3, NR1H3, ZBTB49, IKZF5, ZBTB…	1.2686438392704165
GOTERM_BP_FAT	GO:0010557~positive regulation of macromolecule biosynthetic process	112	5.54730064388311	0.0020540620708996427	MMS19, MEF2C, BMP10, CASK, SHH, HOXD10, TLR9, EPC1, MYOCD, FOXF1, RARB, SUPT5H, RPS27A, SATB2, BARHL2, MED12, MED14, ARID1A, MED13, MECOM, TBR1, PPARGC1A, JUNB, HNF4A, PIAS1, SMARCA2, HOXA13, CRTC1, SOX5, TFEB, SOX6, HOXA1, HOXA2, MEIS2, HOXA7, NKX2-1, TNKS, RNF10, TCF4, RUNX1, TCF3, RUNX2, NKX2-5, NKX2-2, NR1H3, BMP4, SREBF1, TAF1, RFX4, IKZF1, ESRRG, MSTN, TEAD1, NR4A1, DDX5, KAT5, HDAC4, NOTCH…	1.4588927660820066
GOTERM_MF_FAT	GO:0043565~sequence-specific DNA binding	107	5.299653293709757	0.0011929603760739704	MEF2C, HOXD10, HOXC6, FLI1, HOXC9, HOXC4, FOXF1, HOXC5, RARB, PHOX2B, SATB2, BARHL2, NKX2-8, MTA1, HNF4G, SIX6, JUNB, HNF4A, TSHZ3, SOX1, HOXA13, HOXA11, TFEB, HOXB13, SOX6, MEIS1, OTP, HESX1, HOXA1, HOXA2, MEIS2, HOXA4, HOXA5, HOXA7, HOXA10, NKX2-1, DNMT3B, TCF3, NKX2-5, NKX2-2, NR1H3, SREBF1, TAF1, IKZF1, PIF1, ESRRG, NR4A1, FOXP1, FOXP2, HOXB3, HDAC4, ZFHX4, NOTCH1, FOXI2, DLX1, HOXB7, DLX5, H…	1.4717693363068596
GOTERM_BP_FAT	GO:0010604~positive regulation of macromolecule metabolic process	139	6.884596334819218	0.0031691095218491228	MMS19, MEF2C, BMP10, CASK, HOXD10, SHH, TLR9, EPC1, MYOCD, FOXF1, H2AFX, RARB, SUPT5H, CUL1, RPS27A, ANAPC1, SATB2, ANAPC5, BARHL2, ANAPC4, MED12, ARID1A, MED14, MED13, MECOM, PPARGC1A, TBR1, JUNB, HNF4A, MAPK9, PIAS1, ANAPC7, SMARCA2, HOXA13, CRTC1, SOX5, TFEB, SOX6, HOXA1, HOXA2, MEIS2, PSMB1, HOXA7, NKX2-1, RNF10, TNKS, TCF4, RUNX1, RUNX2, TCF3, DNMT3B, NKX2-5, NKX2-2, NR1H3, SREBF1, BMP4, TAF…	1.3817105537740757
GOTERM_BP_FAT	GO:0031328~positive regulation of cellular biosynthetic process	115	5.6958890539871225	0.0034896247108747724	MMS19, MEF2C, BMP10, CASK, SHH, HOXD10, TLR9, EPC1, MYOCD, FOXF1, RARB, SUPT5H, RPS27A, SATB2, BARHL2, MED12, MED14, ARID1A, MED13, MECOM, TBR1, PPARGC1A, JUNB, HNF4A, PIAS1, SMARCA2, HOXA13, CRTC1, SOX5, TFEB, SOX6, HOXA1, HOXA2, MEIS2, HOXA7, NKX2-1, TNKS, RNF10, TCF4, RUNX1, TCF3, RUNX2, NKX2-5, NKX2-2, NR1H3, BMP4, SREBF1, TAF1, RFX4, IKZF1, ESRRG, MSTN, TEAD1, NR4A1, DDX5, KAT5, HDAC4, NOTCH…	1.430178896468036
GOTERM_MF_FAT	GO:0016563~transcription activator activity	76	3.7642397226349678	0.0033444219155305266	MMS19, E2F1, HNF1B, COPS5, GRIP1, MITF, MED24, TP63, CTCF, EPC1, CCNE1, HOXC9, MYOCD, FOXF1, CEP290, E4F1, RARB, MKL2, YAP1, MYB, MKL1, EGR1, ZFX, MED12, LEF1, ACTN2, ARID1A, MED14, ESR2, MED13, HNF4G, NPAS4, PPARGC1A, JUNB, JMY, NCOA2, HNF4A, NCOA3, ZNF384, CAND2, TFAP2A, CAND1, PIAS1, CARM1, SMARCA2, SRCAP, ING4, CREM, CRTC1, TRRAP, SEC14L2, CHD8, POU2F1, NKX2-1, RUNX1, TCF3, RUNX2, TRIP11, NKX…	1.5476558701278331
GOTERM_BP_FAT	GO:0009891~positive regulation of biosynthetic process	115	5.6958890539871225	0.005441994829616825	MMS19, MEF2C, BMP10, CASK, SHH, HOXD10, TLR9, EPC1, MYOCD, FOXF1, RARB, SUPT5H, RPS27A, SATB2, BARHL2, MED12, MED14, ARID1A, MED13, MECOM, TBR1, PPARGC1A, JUNB, HNF4A, PIAS1, SMARCA2, HOXA13, CRTC1, SOX5, TFEB, SOX6, HOXA1, HOXA2, MEIS2, HOXA7, NKX2-1, TNKS, RNF10, TCF4, RUNX1, TCF3, RUNX2, NKX2-5, NKX2-2, NR1H3, BMP4, SREBF1, TAF1, RFX4, IKZF1, ESRRG, MSTN, TEAD1, NR4A1, DDX5, KAT5, HDAC4, NOTCH…	1.4096007828497907
Annotation Cluster 24	Enrichment Score: 4.459443092394586	3.7e-05
Category	Term	Count	%	Adjusted P-value	Genes	Fold Enrichment
UP_SEQ_FEATURE	nucleotide phosphate-binding region:ATP	183	9.063893016344725	3.9312997301976793E-13	KIFC2, STK31, CLPB, DAK, CASK, PRKG2, PRKG1, TTN, BTK, SETX, MAP3K6, IDH3G, MAP3K4, DHX37, CLK2, ILK, PRKACB, MAP2K6, DHX32, MAP2K5, HFM1, NMNAT3, MAGI3, CSNK1G1, MAGI1, KIF5A, MYLK3, MYO3B, KIF5C, WNK1, WNK2, MARK3, MARK4, SARS2, MARK1, MARK2, MAP4K4, MYO18B, KCNT2, NAV2, MAPK9, MAPK8, RIPK4, SMARCA2, PRPS2, EIF2AK4, EP400, KIF26B, FGFR2, FGFR3, DNAH12, ERBB3, NEK1, DNAH17, MAPKAPK5, TDRD9, CHEK…	1.8362833112833112
UP_SEQ_FEATURE	binding site:ATP	103	5.101535413571074	9.368130979847678E-7	STK31, DAK, CASK, IARS2, PRKG2, TTN, PRKG1, BTK, MAP3K6, MAP3K4, CLK2, ILK, PRKACB, MAP2K6, MAP2K5, CSNK1G1, MYLK3, MYO3B, WNK1, WNK2, MARK3, MARK4, MARK1, MARK2, MAP4K4, MAPK9, MAPK8, YARS2, RIPK4, EIF2AK4, PRPS2, FGFR2, FGFR3, ERBB3, MAPKAPK5, NEK1, CHEK1, CHEK2, RIOK1, PTK2, MUSK, TEK, DYRK4, OBSCN, TAOK2, EPRS, MMAB, NTRK3, EPHA4, ATP2A3, CDC42BPA, TNK1, TNK2, ASNA1, MYLK, PC, CDC42BPB, QARS,…	1.8344319579559432
SP_PIR_KEYWORDS	kinase	114	5.646359583952452	8.334675700272243E-6	STK31, DAK, CASK, PRKG2, TTN, PRKG1, PRKCSH, BTK, MAP3K6, MAP3K4, CLK2, ILK, GIT2, PRKACB, MAP2K6, MAP2K5, CSNK1G1, MADD, MYLK3, MYO3B, WNK1, WNK2, MARK3, MARK4, MARK1, MARK2, SPAG9, MAP4K4, PI4K2A, MAPK9, MAPK8, RIPK4, AKAP2, EIF2AK4, PRPS2, FGFR2, CDK5R1, FGFR3, ERBB3, NEK1, MAPKAPK5, PTK7, AKAP13, CHEK1, CHEK2, RIOK1, ZMYND8, PTK2, MUSK, TEK, OBSL1, DYRK4, CNKSR2, OBSCN, TAF1, TAOK2, SMG1, ATR…	1.6064489755251312
UP_SEQ_FEATURE	domain:Protein kinase	85	4.210004952947004	1.3080602508497297E-4	STK31, CASK, PRKG2, TTN, PRKG1, DDR2, LATS1, BTK, MAP3K6, ADCK1, MAP3K4, PAK3, CLK2, ILK, PRKACB, MAP2K6, SIK3, MAP2K5, CSNK1G1, LIMK1, MYLK3, MYO3B, CDK8, WNK1, NEK10, PKDCC, WNK2, MARK3, MARK4, PRKCD, MARK1, GAK, DAPK1, MARK2, DDR1, MAP4K4, PRKD2, MAST4, KSR2, HIPK1, SCYL1, CDK11A, LCK, MAPK9, TNNI3K, MAPK8, CDK11B, RIPK4, KSR1, MAP3K11, FGFR2, FGFR3, ERBB3, NEK1, CAMK2G, MAPKAPK5, BRSK2, CHEK1…	1.749483103960716
SP_PIR_KEYWORDS	serine/threonine-protein kinase	69	3.4175334323922733	8.876894007248115E-5	STK31, CASK, PRKG2, TTN, PRKG1, LATS1, MAP3K6, ADCK1, MAP3K4, PAK3, CLK2, ILK, PRKACB, MAP2K6, SIK3, MAP2K5, CSNK1G1, LIMK1, TRPM7, MYLK3, MYO3B, CDK8, WNK1, NEK10, WNK2, MARK3, PRKCD, MARK4, MARK1, GAK, DAPK1, MARK2, MAST4, PRKD2, MAP4K4, HIPK1, CDK11A, MAPK9, TNNI3K, MAPK8, CDK11B, RIPK4, EIF2AK4, MAP3K11, NEK1, CAMK2G, MAPKAPK5, BRSK2, AKAP9, CHEK1, CHEK2, RIOK1, SNRK, STK40, DYRK4, CAMK2A, OB…	1.7557983553467107
INTERPRO	IPR000719:Protein kinase, core	87	4.3090638930163445	0.0013092963976328864	STK31, CASK, PRKG2, TTN, PRKG1, DDR2, LATS1, BTK, MAP3K6, MAP3K4, PAK3, CLK2, ILK, PRKACB, MAP2K6, SIK3, MAP2K5, CSNK1G1, LIMK1, MYLK3, MYO3B, CDK8, WNK1, NEK10, WNK2, MARK3, MARK4, PRKCD, MARK1, GAK, DAPK1, MARK2, DDR1, MAP4K4, PRKD2, MAST4, KSR2, HIPK1, SCYL1, CDK11A, LCK, MAPK9, TNNI3K, MAPK8, CDK11B, RIPK4, KSR1, EIF2AK4, MAP3K11, FGFR2, FGFR3, ERBB3, NEK1, CAMK2G, MAPKAPK5, PTK7, BRSK2, AKAP…	1.6093114307033596
GOTERM_BP_FAT	GO:0006468~protein amino acid phosphorylation	115	5.6958890539871225	0.0013134289879310757	BMP10, STK31, CASK, LPAR3, PRKG2, TTN, PRKG1, BTK, MAP3K6, MAP3K4, CLK2, ILK, PRKACB, MAP2K6, MAP2K5, CSNK1G1, MADD, MYLK3, MYO3B, WNK1, WNK2, MARK3, MARK4, MARK1, MARK2, SPAG9, MAP4K4, PLCE1, SCYL1, MAPK9, MAPK8, RIPK4, EIF2AK4, FGFR2, CDK5R1, FGFR3, GNAI2, ERBB3, NEK1, MAPKAPK5, PTK7, CHEK1, CHEK2, PXK, PTK2, MUSK, TEK, DYRK4, TNKS, OBSCN, TAF1, TAOK2, NIN, SMG1, ATR, ATM, GLYCTK, NTRK3, EPHA4,…	1.4687744289064537
INTERPRO	IPR017441:Protein kinase, ATP binding site	82	4.061416542842991	0.0029962950861271986	STK31, CASK, PRKG2, TTN, PRKG1, LATS1, BTK, MAP3K6, ADCK1, MAP3K4, PAK3, CLK2, ILK, PRKACB, MAP2K6, SIK3, MAP2K5, CSNK1G1, LIMK1, MYLK3, MYO3B, CDK8, WNK1, WNK2, MARK3, MARK4, PRKCD, MARK1, GAK, DAPK1, MARK2, DDR1, MAP4K4, PRKD2, HIPK1, CDK11A, LCK, MAPK9, TNNI3K, MAPK8, CDK11B, RIPK4, EIF2AK4, MAP3K11, FGFR2, FGFR3, ERBB3, NEK1, CAMK2G, MAPKAPK5, BRSK2, AKAP9, CHEK1, KIT, CHEK2, PTK2, MUSK, SNRK…	1.5868294496201474
GOTERM_MF_FAT	GO:0004672~protein kinase activity	105	5.200594353640416	0.0026696507323172858	STK31, LTBP1, LTBP4, CASK, PRKG2, TTN, PRKG1, BTK, MAP3K6, MAP3K4, CLK2, ILK, PRKACB, MAP2K6, MAP2K5, CSNK1G1, MYLK3, MYO3B, WNK1, WNK2, MARK3, MARK4, MARK1, MARK2, MAP4K4, SCYL1, MAPK9, MAPK8, RIPK4, EIF2AK4, FGFR2, PHKA2, CDK5R1, FGFR3, ERBB3, MAPKAPK5, NEK1, PTK7, AKAP13, CHEK1, CHEK2, PXK, RIOK1, PTK2, MUSK, TEK, DYRK4, OBSCN, TAF1, NIN, TAOK2, SMG1, ATR, ATM, NTRK3, EPHA4, CDC42BPA, TNK1, TN…	1.4466428958008342
GOTERM_MF_FAT	GO:0004674~protein serine/threonine kinase activity	78	3.863298662704309	0.005240152840397472	STK31, LTBP1, LTBP4, PRKAG2, CASK, PRKG2, TTN, PRKG1, LATS1, MAP3K6, ADCK1, MAP3K4, PAK3, CLK2, ILK, PRKACB, MAP2K6, SIK3, MAP2K5, CSNK1G1, LIMK1, TRPM7, CCNH, MYLK3, MYO3B, WNK1, CDK8, NEK10, WNK2, MARK3, MARK4, PRKCD, MARK1, GAK, DAPK1, MARK2, MAP4K4, PRKD2, MAST4, KSR2, HIPK1, CDK11A, MAPK9, TNNI3K, MAPK8, CDK11B, RIPK4, KSR1, EIF2AK4, MAP3K11, PHKA2, CDK5R1, NEK1, CAMK2G, MAPKAPK5, BRSK2, AKA…	1.514505346593883
GOTERM_BP_FAT	GO:0016310~phosphorylation	128	6.33977216443784	0.00851592420600078	BMP10, STK31, LPAR3, CASK, PRKG2, PRKG1, TTN, BTK, MAP3K6, MAP3K4, CLK2, ILK, PRKACB, MAP2K6, MAP2K5, CSNK1G1, MADD, MYLK3, MYO3B, WNK1, WNK2, MARK3, MARK4, MARK1, MARK2, SPAG9, MAP4K4, PLCE1, SCYL1, MAPK9, MAPK8, RIPK4, EIF2AK4, FGFR2, CDK5R1, FGFR3, GNAI2, ERBB3, NEK1, MAPKAPK5, PTK7, CHEK1, CHEK2, PXK, ATP6V0C, MUSK, PTK2, TEK, DYRK4, TNKS, TAF1, OBSCN, TAOK2, NIN, SMG1, ATR, ATM, GLYCTK, NTRK…	1.3630226700251888
INTERPRO	IPR008271:Serine/threonine protein kinase, active site	62	3.0708271421495787	0.034185603136949294	STK31, CASK, PRKG2, PRKG1, TTN, LATS1, MAP3K6, MAP3K4, CLK2, PAK3, ILK, PRKACB, MAP2K6, SIK3, MAP2K5, CSNK1G1, LIMK1, MYLK3, MYO3B, CDK8, WNK1, WNK2, MARK3, PRKCD, MARK4, MARK1, GAK, DAPK1, MARK2, MAST4, PRKD2, MAP4K4, KSR2, HIPK1, CDK11A, TNNI3K, MAPK9, CDK11B, MAPK8, RIPK4, KSR1, EIF2AK4, MAP3K11, MAPKAPK5, CAMK2G, NEK1, BRSK2, AKAP9, CHEK1, CHEK2, STK40, SNRK, DYRK4, CAMK2A, TAOK2, MAPK10, CSN…	1.5421130899057585
GOTERM_BP_FAT	GO:0006793~phosphorus metabolic process	147	7.280832095096583	0.02836226479114312	BMP10, STK31, LPAR3, CASK, PRKG2, PRKG1, TTN, BTK, MAP3K6, MAP3K4, CLK2, ILK, PRKACB, MAP2K6, MAP2K5, PTPRK, PTPRF, CSNK1G1, MADD, PTPRG, MYLK3, MYO3B, WNK1, PTPRT, WNK2, MARK3, MARK4, MARK1, MARK2, SPAG9, MAP4K4, PLCE1, SCYL1, MAPK9, MAPK8, RIPK4, EIF2AK4, FGFR2, CDK5R1, FGFR3, GNAI2, SSH1, ERBB3, NEK1, MAPKAPK5, PTK7, CHEK1, CHEK2, PXK, ATP6V0C, MUSK, PTK2, TEK, DYRK4, TNKS, TAF1, OBSCN, GPD1, …	1.2870268017324173
GOTERM_BP_FAT	GO:0006796~phosphate metabolic process	147	7.280832095096583	0.02836226479114312	BMP10, STK31, LPAR3, CASK, PRKG2, PRKG1, TTN, BTK, MAP3K6, MAP3K4, CLK2, ILK, PRKACB, MAP2K6, MAP2K5, PTPRK, PTPRF, CSNK1G1, MADD, PTPRG, MYLK3, MYO3B, WNK1, PTPRT, WNK2, MARK3, MARK4, MARK1, MARK2, SPAG9, MAP4K4, PLCE1, SCYL1, MAPK9, MAPK8, RIPK4, EIF2AK4, FGFR2, CDK5R1, FGFR3, GNAI2, SSH1, ERBB3, NEK1, MAPKAPK5, PTK7, CHEK1, CHEK2, PXK, ATP6V0C, MUSK, PTK2, TEK, DYRK4, TNKS, TAF1, OBSCN, GPD1, …	1.2870268017324173
SP_PIR_KEYWORDS	transferase	180	8.915304606240714	0.010390448206760827	STK31, DAK, CASK, PRKG2, PRKG1, TTN, BTK, MAP3K6, NANS, MAP3K4, CLK2, LCAT, ILK, PRKACB, MAP2K6, MAP2K5, NMNAT3, CSNK1G1, MYLK3, MYO3B, WNK1, DPAGT1, WNK2, MARK3, MARK4, MRM1, MARK1, MARK2, MAP4K4, GYLTL1B, NOP2, HAS1, PARP14, PRDM6, PI4K2A, MAPK9, MAPK8, RIPK4, PRPS2, EIF2AK4, FGFR2, FGFR3, ERBB3, NEK1, SETD1B, MAPKAPK5, HMGCS1, CHEK1, CHEK2, RIOK1, RABGGTB, SULT4A1, ECE2, MUSK, PTK2, CEPT1, MET…	1.2518729462674134
Annotation Cluster 25	Enrichment Score: 4.1990721753599916
Category	Term	Count	%	Adjusted P-value	Genes	Fold Enrichment
UP_SEQ_FEATURE	repeat:IV	15	0.7429420505200593	1.994625455825627E-5	SCN1A, CACNA1I, SCN2A, ITGB6, SCN9A, CACNA1G, CACNA1H, CACNA1E, SCN11A, SCN8A, CACNA1C, CACNA1D, CACNA1A, SCN4A, CACNA1B	5.569055944055945
UP_SEQ_FEATURE	repeat:II	15	0.7429420505200593	1.994625455825627E-5	SCN1A, CACNA1I, SCN2A, ITGB6, SCN9A, CACNA1G, CACNA1H, CACNA1E, SCN11A, SCN8A, CACNA1C, CACNA1D, CACNA1A, SCN4A, CACNA1B	5.569055944055945
UP_SEQ_FEATURE	repeat:III	15	0.7429420505200593	1.994625455825627E-5	SCN1A, CACNA1I, SCN2A, ITGB6, SCN9A, CACNA1G, CACNA1H, CACNA1E, SCN11A, SCN8A, CACNA1C, CACNA1D, CACNA1A, SCN4A, CACNA1B	5.569055944055945
UP_SEQ_FEATURE	repeat:I	15	0.7429420505200593	1.994625455825627E-5	SCN1A, CACNA1I, SCN2A, ITGB6, SCN9A, CACNA1G, CACNA1H, CACNA1E, SCN11A, SCN8A, CACNA1C, CACNA1D, CACNA1A, SCN4A, CACNA1B	5.569055944055945
UP_SEQ_FEATURE	site:Calcium ion selectivity and permeability	8	0.396235760277365	0.002164572025589284	CACNA1I, CACNA1G, CACNA1H, CACNA1E, CACNA1C, CACNA1D, CACNA1A, CACNA1B	7.722424242424243
GOTERM_CC_FAT	GO:0005891~voltage-gated calcium channel complex	11	0.5448241703813769	0.0012059715754008105	CACNG7, CACNA1I, CACNA1G, CACNA1H, CACNA1E, CACNG2, CACNB4, CACNA1C, CACNA1D, CACNA1A, CACNA1B	4.488061797752809
INTERPRO	IPR002077:Voltage-dependent calcium channel, alpha-1 subunit	7	0.3467062902426944	0.011648730502043958	CACNA1I, CACNA1G, CACNA1E, CACNA1C, CACNA1D, CACNA1A, CACNA1B	6.848308668076109
GOTERM_MF_FAT	GO:0005245~voltage-gated calcium channel activity	12	0.5943536404160475	0.0061613165011817905	CACNG7, GRM7, CACNA1I, CACNA1G, CACNA1H, CACNA1E, CACNG2, CACNB4, CACNA1C, CACNA1D, CACNA1A, CACNA1B	3.578226917776757
GOTERM_CC_FAT	GO:0034704~calcium channel complex	11	0.5448241703813769	0.005587215744834895	CACNG7, CACNA1I, CACNA1G, CACNA1H, CACNA1E, CACNG2, CACNB4, CACNA1C, CACNA1D, CACNA1A, CACNA1B	3.6569392426133995
Annotation Cluster 26	Enrichment Score: 4.091801527817197
Category	Term	Count	%	Adjusted P-value	Genes	Fold Enrichment
UP_SEQ_FEATURE	repeat:ANK 9	16	0.79247152055473	3.9440387786948694E-4	ESPNL, ANKHD1-EIF4EBP3, ANKHD1, KIDINS220, DAPK1, ANKRD44, MIB1, ANK1, ANKRD28, ANK2, ANK3, MIB2, ANKS6, TANC2, TNNI3K, TNKS, RIPK4	4.174283374283374
UP_SEQ_FEATURE	repeat:ANK 10	13	0.6438831104507181	7.22143561890598E-4	ANKHD1-EIF4EBP3, ANKHD1, KIDINS220, DAPK1, ANKRD44, ANK1, ANKRD28, ANK2, ANK3, TANC2, ANKS6, TNNI3K, TNKS, RIPK4	4.826515151515152
UP_SEQ_FEATURE	repeat:ANK 8	16	0.79247152055473	0.0020493380656078086	ESPNL, ANKHD1-EIF4EBP3, ANKHD1, KIDINS220, DAPK1, ANKRD44, MIB1, ANK1, ANKRD28, ANK2, ANK3, MIB2, ANKS6, TANC2, TNNI3K, TNKS, RIPK4	3.677344877344877
UP_SEQ_FEATURE	repeat:ANK 1	45	2.2288261515601784	0.006939781230902553	CAMTA1, ESPNL, CLPB, ABTB2, ABTB1, ASAP1, ASAP3, KANK1, KANK2, PPP1R16B, ANK1, ANK2, ANK3, ANKS6, ILK, GIT2, PPP1R12A, ANKIB1, TNKS, TRPV6, BCOR, GABPB2, AGAP3, HECTD1, ANKS1B, TRPC4, ANKS1A, HACE1, ANKHD1-EIF4EBP3, ANKHD1, EHMT2, KIDINS220, ANKRD13A, SHANK3, DAPK1, MIB1, ANKRD44, NOTCH1, ANKRD28, MIB2, TANC2, TNNI3K, RIPK4, CLIP4, ASB5, MPHOSPH8	1.880460448642267
UP_SEQ_FEATURE	repeat:ANK 7	18	0.8915304606240713	0.00714094068086335	ANKS1B, ESPNL, ANKHD1-EIF4EBP3, ANKHD1, EHMT2, KIDINS220, DAPK1, ANKRD44, MIB1, ANK1, ANKRD28, ANK2, ANK3, MIB2, ANKS6, TANC2, TNNI3K, TNKS, RIPK4	2.99576802507837
UP_SEQ_FEATURE	repeat:ANK 2	45	2.2288261515601784	0.007141462777992991	CAMTA1, ESPNL, CLPB, ABTB2, ABTB1, ASAP1, ASAP3, KANK1, KANK2, PPP1R16B, ANK1, ANK2, ANK3, ANKS6, ILK, GIT2, PPP1R12A, ANKIB1, TNKS, TRPV6, BCOR, GABPB2, AGAP3, HECTD1, ANKS1B, TRPC4, ANKS1A, HACE1, ANKHD1-EIF4EBP3, ANKHD1, EHMT2, KIDINS220, ANKRD13A, SHANK3, DAPK1, MIB1, ANKRD44, NOTCH1, ANKRD28, MIB2, TANC2, TNNI3K, RIPK4, CLIP4, ASB5, MPHOSPH8	1.8723550156739812
UP_SEQ_FEATURE	repeat:ANK 5	30	1.4858841010401187	0.0073487193454353505	ESPNL, KANK1, KANK2, PPP1R16B, ANK1, ANK2, ANK3, ANKS6, ILK, PPP1R12A, TNKS, TRPV6, GABPB2, ANKS1B, ANKS1A, HACE1, ANKHD1-EIF4EBP3, ANKHD1, EHMT2, KIDINS220, SHANK3, DAPK1, ANKRD44, MIB1, NOTCH1, ANKRD28, MIB2, TANC2, TNNI3K, RIPK4, ASB5	2.210617626648161
UP_SEQ_FEATURE	repeat:ANK 4	34	1.6840019811788014	0.007738683809448754	ESPNL, CLPB, ABTB2, KANK1, KANK2, PPP1R16B, ANK1, ANK2, ANK3, ANKS6, ILK, PPP1R12A, TNKS, TRPV6, GABPB2, HECTD1, ANKS1B, ANKS1A, HACE1, ANKHD1-EIF4EBP3, ANKHD1, EHMT2, KIDINS220, SHANK3, DAPK1, ANKRD44, MIB1, NOTCH1, ANKRD28, MIB2, TANC2, TNNI3K, RIPK4, ASB5, MPHOSPH8	2.0772343690065207
UP_SEQ_FEATURE	repeat:ANK 3	39	1.9316493313521546	0.009013349965539152	CAMTA1, ESPNL, CLPB, ABTB2, KANK1, KANK2, PPP1R16B, ANK1, ANK2, ANK3, ANKS6, ILK, GIT2, PPP1R12A, TNKS, TRPV6, BCOR, GABPB2, AGAP3, HECTD1, ANKS1B, ANKS1A, HACE1, ANKHD1-EIF4EBP3, ANKHD1, EHMT2, KIDINS220, SHANK3, DAPK1, MIB1, ANKRD44, NOTCH1, ANKRD28, MIB2, TANC2, TNNI3K, RIPK4, CLIP4, ASB5, MPHOSPH8	1.9405576382380503
SP_PIR_KEYWORDS	ank repeat	45	2.2288261515601784	0.0015840349495183093	CAMTA1, ESPNL, CLPB, ABTB2, ABTB1, ASAP1, ASAP3, KANK1, KANK2, PPP1R16B, ANK1, ANK2, ANK3, ANKS6, ILK, GIT2, PPP1R12A, ANKIB1, TNKS, TRPV6, BCOR, GABPB2, AGAP3, HECTD1, ANKS1B, TRPC4, ANKS1A, HACE1, ANKHD1-EIF4EBP3, ANKHD1, EHMT2, KIDINS220, ANKRD13A, SHANK3, DAPK1, MIB1, ANKRD44, NOTCH1, ANKRD28, MIB2, TANC2, TNNI3K, RIPK4, CLIP4, ASB5, MPHOSPH8	1.8178238407258065
UP_SEQ_FEATURE	repeat:ANK 6	23	1.1391778107974244	0.013697015014625169	ANKS1B, ANKS1A, ESPNL, HACE1, ANKHD1-EIF4EBP3, ANKHD1, EHMT2, KIDINS220, SHANK3, DAPK1, ANKRD44, MIB1, ANK1, ANKRD28, ANK2, ANK3, MIB2, ANKS6, TANC2, PPP1R12A, TNNI3K, TNKS, RIPK4, ASB5	2.4132575757575756
INTERPRO	IPR002110:Ankyrin	45	2.2288261515601784	0.04134664891548134	CAMTA1, ESPNL, CLPB, ABTB2, ABTB1, ASAP1, ASAP3, KANK1, KANK2, PPP1R16B, ANK1, ANK2, ANK3, ANKS6, ILK, GIT2, PPP1R12A, ANKIB1, TNKS, TRPV6, BCOR, GABPB2, AGAP3, HECTD1, ANKS1B, TRPC4, ANKS1A, HACE1, ANKHD1-EIF4EBP3, ANKHD1, EHMT2, KIDINS220, ANKRD13A, SHANK3, DAPK1, MIB1, ANKRD44, NOTCH1, ANKRD28, MIB2, TANC2, TNNI3K, RIPK4, CLIP4, ASB5, MPHOSPH8	1.6648049283138202
Annotation Cluster 27	Enrichment Score: 4.071047346449344
Category	Term	Count	%	Adjusted P-value	Genes	Fold Enrichment
SP_PIR_KEYWORDS	protein biosynthesis	52	2.5755324418028724	3.7043886846888086E-9	RPL18, RPL17, RPL19, QARS, IARS2, RPS3, WARS, RPS3A, RPL10, RPL11, RPL12, RPS27A, SARS, EIF2S3, SARS2, EIF4G1, RPS17, EIF4A2, EFTUD1, UBC, RPS13, EEF1G, YARS2, ABTB1, RPS15A, VARS, KARS, IARS, RPL30, EIF3B, RPS29, RPL9, EIF3E, GFM1, RPL3, SEPSECS, EIF3L, RPL5, RPS20, RPL7A, MARS, RPSA, EEF1A1, EPRS, RPL24, RPS6, ETF1, RPS8, EIF4B, RPL23, RPL13A, EIF4E2	2.6816124742621827
GOTERM_BP_FAT	GO:0006414~translational elongation	35	1.733531451213472	1.6559558135842423E-6	RPL18, RPL17, RPL19, RPL15, RPS15A, VARS, RPS3, RPL30, RPS29, RPS3A, RPL9, GFM1, SEPSECS, RPL3, RPL10, RPL5, RPL11, RPL12, RPL7A, RPL10A, RPS20, RPS27A, RPSA, EEF1A1, RPL24, RPS6, RPL28, RPS8, DIO2, RPL23, RPL13A, RPS17, UBC, RPS13, EEF1G	2.9520911788911888
SP_PIR_KEYWORDS	ribosome	26	1.2877662209014362	1.259029948075252E-6	RPL18, RPL17, RPL19, RPS15A, RPS3, RPL30, RPS29, RPS3A, RPL9, RPL3, RPL10, RPL11, RPL5, RPL7A, RPS20, RPL12, RPS27A, RPSA, RPL24, RPS6, RPS8, RPL23, RPS17, RPL13A, UBC, RPS13	3.4530352408307556
KEGG_PATHWAY	hsa03010:Ribosome	29	1.4363546310054482	3.4728447290577336E-5	RPL18, RPL17, RPL19, RPL15, RPS15A, RPS3, RPL30, RPS29, RPS3A, RPL9, RPL3, RPL10, RPL5, RPL11, RSL24D1, RPL7A, RPL10A, RPS20, RPL12, RPS27A, RPSA, RPL24, RPS6, RPL28, RPS8, RPL23, RPL13A, RPS17, RPS13	2.88265306122449
GOTERM_CC_FAT	GO:0022626~cytosolic ribosome	25	1.2382367508667658	1.4504111455504454E-4	RPL18, RPL19, RPS15A, RPS3, RPL30, RPS29, RPS3A, RPL3, RPL10, RPL11, RPL5, RPL7A, RPS20, RPS27A, FTL, RPSA, RPL24, HBA1, RPS6, RPS8, RPL28, RPS17, UBC, RPS13, EIF2AK4	2.7704085171313637
GOTERM_BP_FAT	GO:0006412~translation	67	3.3184744923229323	7.920089327934088E-4	RPL18, RPL17, RPL19, COPS5, RPL15, DPH1, QARS, IARS2, RPS3, WARS, DMXL2, RPS3A, MRPL36, RPL10, RPL11, RPL12, TNIP1, RPS27A, SARS, EIF2S3, SARS2, EIF4G1, RPS17, EIF4A2, EFTUD1, UBC, EEF1G, RPS13, DHPS, YARS2, EIF2AK4, ABTB1, RPS15A, IGF2BP3, VARS, KARS, IARS, CYLD, RPL30, EIF3B, RPS29, GFM1, RPL9, EIF3E, RPL3, SEPSECS, EIF3L, RPL5, RPL10A, RPL7A, RSL24D1, RPS20, MARS, RPSA, EEF1A1, DALRD3, EPRS, R…	1.7243678038460664
GOTERM_CC_FAT	GO:0022627~cytosolic small ribosomal subunit	14	0.6934125804853888	0.003807471445605004	RPSA, RPS15A, HBA1, RPS6, RPS8, RPS3, RPS29, RPS17, RPS3A, UBC, RPS13, RPS20, RPS27A, FTL	3.1416432584269662
GOTERM_CC_FAT	GO:0030529~ribonucleoprotein complex	82	4.061416542842991	0.009614973861253762	RPL18, XPO1, RPL17, RPL19, DICER1, RPL15, EDC4, SYNCRIP, SNRPD2, CPEB1, YBX1, RPS3, SMNDC1, RPS3A, RBM8A, BTBD1, PCBP2, MRPL36, RPL10, RPL11, LSM3, RPL12, API5, RPS27A, ZCCHC8, FTL, NOL6, PTBP1, DNAJC21, HNRNPR, SNRNP48, RPS17, SNRNP200, UBC, SNRPA, RPS13, CELF1, SRP72, MRPL46, EIF2AK4, SNRPB2, RPS15A, IGF2BP1, BOP1, SF3B3, HNRNPA3, CYLD, HNRNPM, RPL30, HNRNPK, RPS29, RPL9, RPL3, RPL5, RSL24D1, R…	1.429208028798953
SP_PIR_KEYWORDS	ribonucleoprotein	47	2.3278850916295197	0.010266082085362171	RPL18, RPL17, RPL19, SNRPB2, RPL15, RPS15A, SNRPD2, SYNCRIP, CPEB1, RPS3, HNRNPA3, HNRNPM, RPL30, HNRNPK, RPS29, RPS3A, RPL9, PCBP2, MRPL36, RPL3, RPL10, RPL5, LSM3, RPL11, RPL12, RPL7A, RPL10A, RPS20, RPS27A, RPSA, RPL24, RPS6, HNRNPR, RPL28, RPS8, FBL, HNRNPH3, RPL23, RPS17, RPL13A, HNRNPUL1, UBC, RPS13, SNRPA, SRP72, CPSF3, MRPL46	1.6332180743438547
GOTERM_CC_FAT	GO:0044445~cytosolic part	31	1.5354135710747894	0.014414274023967888	RPL18, RPL19, RPS15A, TCF7L2, RPS3, RPL30, RPS29, RPS3A, SLMAP, RPL3, RPL10, RPL5, RPL11, RPL7A, RPS20, HBB, NEFL, PIK3R1, RPS27A, FTL, RPSA, RPL24, HBA1, RPS6, RPL28, RPS8, PFDN1, CCT4, RPS17, UBC, RPS13	1.8306567859254879
GOTERM_CC_FAT	GO:0033279~ribosomal subunit	27	1.337295690936107	0.017625960342917524	RPL18, RPL17, RPL19, RPS15A, RPS3, RPL30, RPS29, RPS3A, RPL3, MRPL36, RPL10, RPL11, RPL5, RPL7A, RPS20, RPS27A, FTL, RPSA, RPL24, HBA1, RPS6, RPL28, RPS8, RPL13A, RPS17, UBC, RPS13	1.8934010709269664
Annotation Cluster 28	Enrichment Score: 3.978890702313072
Category	Term	Count	%	Adjusted P-value	Genes	Fold Enrichment
UP_SEQ_FEATURE	repeat:IV	15	0.7429420505200593	1.994625455825627E-5	SCN1A, CACNA1I, SCN2A, ITGB6, SCN9A, CACNA1G, CACNA1H, CACNA1E, SCN11A, SCN8A, CACNA1C, CACNA1D, CACNA1A, SCN4A, CACNA1B	5.569055944055945
UP_SEQ_FEATURE	repeat:II	15	0.7429420505200593	1.994625455825627E-5	SCN1A, CACNA1I, SCN2A, ITGB6, SCN9A, CACNA1G, CACNA1H, CACNA1E, SCN11A, SCN8A, CACNA1C, CACNA1D, CACNA1A, SCN4A, CACNA1B	5.569055944055945
UP_SEQ_FEATURE	repeat:III	15	0.7429420505200593	1.994625455825627E-5	SCN1A, CACNA1I, SCN2A, ITGB6, SCN9A, CACNA1G, CACNA1H, CACNA1E, SCN11A, SCN8A, CACNA1C, CACNA1D, CACNA1A, SCN4A, CACNA1B	5.569055944055945
UP_SEQ_FEATURE	repeat:I	15	0.7429420505200593	1.994625455825627E-5	SCN1A, CACNA1I, SCN2A, ITGB6, SCN9A, CACNA1G, CACNA1H, CACNA1E, SCN11A, SCN8A, CACNA1C, CACNA1D, CACNA1A, SCN4A, CACNA1B	5.569055944055945
PFAM	PF06512:Sodium ion transport-associated	8	0.396235760277365	0.0021983511505664355	SCN1A, SCN3A, SCN2A, SCN9A, SCN11A, SCN8A, SCN5A, SCN4A	7.74072088173965
PIR_SUPERFAMILY	PIRSF002448:voltage-gated sodium channel	8	0.396235760277365	0.01103839727361644	SCN1A, SCN3A, SCN2A, SCN9A, SCN11A, SCN8A, SCN5A, SCN4A	7.489620253164557
INTERPRO	IPR001696:Na+ channel	8	0.396235760277365	0.0029361763673362296	SCN1A, SCN3A, SCN2A, SCN9A, SCN11A, SCN8A, SCN5A, SCN4A	7.043974630021141
INTERPRO	IPR010526:Sodium ion transport-associated	8	0.396235760277365	0.0029361763673362296	SCN1A, SCN3A, SCN2A, SCN9A, SCN11A, SCN8A, SCN5A, SCN4A	7.043974630021141
PFAM	PF06512:Na_trans_assoc	8	0.396235760277365	0.005488412311022595	SCN1A, SCN3A, SCN2A, SCN9A, SCN11A, SCN8A, SCN5A, SCN4A	6.966648793565685
PFAM	PF00612:IQ calmodulin-binding motif	14	0.6934125804853888	0.005397252447833623	CEP97, CAMTA1, OBSCN, SCN1A, UBE3B, SCN3A, SCN2A, RASGRF1, SCN9A, SCN8A, SCN5A, SCN4A, GAP43, MYH10	3.809886058981234
GOTERM_CC_FAT	GO:0005891~voltage-gated calcium channel complex	11	0.5448241703813769	0.0012059715754008105	CACNG7, CACNA1I, CACNA1G, CACNA1H, CACNA1E, CACNG2, CACNB4, CACNA1C, CACNA1D, CACNA1A, CACNA1B	4.488061797752809
GOTERM_CC_FAT	GO:0001518~voltage-gated sodium channel complex	8	0.396235760277365	0.001894818465071113	SCN1A, SCN3A, SCN2A, SCN9A, SCN11A, SCN8A, SCN5A, SCN4A	5.984082397003745
GOTERM_MF_FAT	GO:0005245~voltage-gated calcium channel activity	12	0.5943536404160475	0.0061613165011817905	CACNG7, GRM7, CACNA1I, CACNA1G, CACNA1H, CACNA1E, CACNG2, CACNB4, CACNA1C, CACNA1D, CACNA1A, CACNA1B	3.578226917776757
GOTERM_CC_FAT	GO:0034704~calcium channel complex	11	0.5448241703813769	0.005587215744834895	CACNG7, CACNA1I, CACNA1G, CACNA1H, CACNA1E, CACNG2, CACNB4, CACNA1C, CACNA1D, CACNA1A, CACNA1B	3.6569392426133995
GOTERM_CC_FAT	GO:0034706~sodium channel complex	8	0.396235760277365	0.007798481948409597	SCN1A, SCN3A, SCN2A, SCN9A, SCN11A, SCN8A, SCN5A, SCN4A	4.787265917602996
GOTERM_MF_FAT	GO:0005248~voltage-gated sodium channel activity	8	0.396235760277365	0.02287731573134766	SCN1A, SCN3A, SCN2A, SCN9A, SCN11A, SCN8A, SCN5A, SCN4A	4.452904608788853
Annotation Cluster 29	Enrichment Score: 3.9152744264791486
Category	Term	Count	%	Adjusted P-value	Genes	Fold Enrichment
GOTERM_BP_FAT	GO:0048706~embryonic skeletal system development	26	1.2877662209014362	1.358875843329166E-4	COL2A1, HOXD10, SHH, HOXC6, HOXA2, PCGF2, HOXC9, HOXA4, HOXA5, HOXA7, HOXC5, PCSK5, COL11A1, SATB2, TBX15, MYF5, HOXB3, DLX1, EYA1, HOXB7, GFPT1, HOXB5, TFAP2A, HOXB9, KIAA1217, COL1A1	2.876508881546665
GOTERM_BP_FAT	GO:0001501~skeletal system development	62	3.0708271421495787	0.00418824604410617	FGF6, AEBP1, TP63, MMP2, SHH, HOXD10, HOXC6, PCGF2, HOXC9, CTGF, HOXC4, HOXC5, COL12A1, COL11A1, SATB2, TBX15, ARID5B, HOXC10, EYA1, HOXC11, GNAQ, NAB1, TFAP2A, KIAA1217, MAPK8, COL1A1, WNT5A, ZFAND5, FGFR3, HOXA13, HOXA11, SOX5, COL2A1, SOX6, MSX2, HOXA2, CHD7, HOXA4, HOXA5, HOXA7, HOXA10, AXIN2, RUNX2, PCSK5, BMP4, NF1, MYF5, IGF1, SPARC, COL5A2, ANKH, HOXB3, HDAC4, DLX1, COL19A1, HOXB7, DLX5, …	1.6557093562218204
GOTERM_BP_FAT	GO:0048705~skeletal system morphogenesis	28	1.3868251609707776	0.008407024884591108	FGF6, ZFAND5, HOXA11, COL2A1, MMP2, HOXD10, HOXA2, PCGF2, HOXC9, HOXA4, HOXA5, CTGF, HOXA7, RUNX2, COL11A1, SATB2, TBX15, ARID5B, MYF5, HOXB3, EYA1, HOXB7, GFPT1, HOXB5, NAB1, TFAP2A, COL1A1, PLEKHA1	2.1297229219143574
GOTERM_BP_FAT	GO:0048704~embryonic skeletal system morphogenesis	18	0.8915304606240713	0.008605233669640167	SATB2, TBX15, MYF5, COL2A1, HOXD10, HOXB3, EYA1, HOXA2, PCGF2, HOXC9, HOXB7, HOXA4, HOXA5, GFPT1, HOXB5, HOXA7, TFAP2A, COL11A1	2.690176322418136
GOTERM_BP_FAT	GO:0048568~embryonic organ development	36	1.7830609212481425	0.026050637640666285	TFEB, COL2A1, TCF7L2, HOXD10, SHH, HESX1, ATP2B2, HOXA1, ALDH1A2, PCGF2, HOXA2, CHD7, HOXC9, HOXA4, HOXA5, HOXC4, FOXF1, HOXA7, GBX2, CEP290, MKL2, RARB, COL11A1, PCSK5, SATB2, TBX15, MYF5, JUNB, HOXB3, EYA1, HOXB7, GFPT1, DLX5, HOXB5, TFAP2A, FOXI1	1.7830238416027178
GOTERM_BP_FAT	GO:0048562~embryonic organ morphogenesis	29	1.4363546310054482	0.04550184277181102	COL2A1, TCF7L2, HOXD10, HESX1, ATP2B2, HOXA1, HOXA2, PCGF2, HOXC9, CHD7, HOXA4, HOXA5, HOXC4, HOXA7, GBX2, CEP290, RARB, COL11A1, SATB2, TBX15, MYF5, HOXB3, EYA1, HOXB7, GFPT1, DLX5, HOXB5, TFAP2A, FOXI1	1.8575026988125225
Annotation Cluster 30	Enrichment Score: 3.888841792987005
Category	Term	Count	%	Adjusted P-value	Genes	Fold Enrichment
GOTERM_CC_FAT	GO:0031981~nuclear lumen	217	10.747894997523527	6.28473703583321E-5	MEF2C, MED24, SYNCRIP, INTS1, ZNF638, EPC1, BRPF3, RBM8A, FOXF1, GIT2, H2AFX, RPL11, SUPT5H, CUL1, LRRC7, OXR1, ANAPC1, TADA2A, ANAPC5, PTBP1, ANAPC4, MED12, MED14, HNF4G, MED13, PPARGC1A, NOP2, HNF4A, PTRF, HUWE1, NAV2, ZNF384, NLE1, FLII, RPS13, MAPK8, LRCH4, PIAS1, ANAPC7, HOXA11, AHCTF1, IGF2BP1, HOXB13, CHEK1, BOP1, CHEK2, COIL, HNRNPA3, NOM1, HOXA10, NKX2-1, TCF4, PRPF40B, TCF3, DNMT3B, NKX…	1.3433233242929097
GOTERM_CC_FAT	GO:0043233~organelle lumen	252	12.481426448736999	0.0017322353731267226	MEF2C, A2M, MED24, SYNCRIP, INTS1, ZNF638, IARS2, OGDH, EPC1, BRPF3, RBM8A, FOXF1, MRPL36, GIT2, H2AFX, RPL11, SUPT5H, LRRC7, CUL1, OXR1, ANAPC1, TADA2A, ANAPC5, PTBP1, ANAPC4, MED12, F8, MED14, HNF4G, MED13, PPARGC1A, SARS2, NOP2, HUWE1, HNF4A, PTRF, NAV2, ZNF384, NLE1, FLII, RPS13, MAPK8, LRCH4, ANAPC7, PIAS1, HOXA11, AHCTF1, IGF2BP1, HOXB13, CHEK1, BOP1, CHEK2, COIL, HNRNPA3, NOM1, HOXA10, NKX…	1.2428478824546239
GOTERM_CC_FAT	GO:0070013~intracellular organelle lumen	246	12.184249628528974	0.0022019346061106226	MEF2C, MED24, SYNCRIP, INTS1, ZNF638, IARS2, OGDH, EPC1, BRPF3, RBM8A, FOXF1, MRPL36, GIT2, H2AFX, RPL11, SUPT5H, LRRC7, CUL1, OXR1, ANAPC1, TADA2A, ANAPC5, PTBP1, ANAPC4, MED12, MED14, HNF4G, MED13, PPARGC1A, SARS2, NOP2, HUWE1, HNF4A, PTRF, NAV2, ZNF384, NLE1, FLII, RPS13, MAPK8, LRCH4, ANAPC7, PIAS1, HOXA11, AHCTF1, IGF2BP1, HOXB13, CHEK1, BOP1, CHEK2, COIL, HNRNPA3, NOM1, HOXA10, NKX2-1, TCF4…	1.2412177653144363
GOTERM_CC_FAT	GO:0031974~membrane-enclosed lumen	255	12.63001485884101	0.00232894340325851	MEF2C, A2M, MED24, SYNCRIP, INTS1, ZNF638, IARS2, OGDH, EPC1, HTRA2, BRPF3, RBM8A, FOXF1, MRPL36, GIT2, H2AFX, RPL11, SUPT5H, LRRC7, CUL1, OXR1, ANAPC1, TADA2A, ANAPC5, PTBP1, ANAPC4, MED12, F8, MED14, HNF4G, MED13, PPARGC1A, SARS2, NOP2, HUWE1, HNF4A, PTRF, NAV2, ZNF384, NLE1, FLII, RPS13, MAPK8, LRCH4, ANAPC7, PIAS1, HOXA11, AHCTF1, IGF2BP1, HOXB13, CHEK1, BOP1, CHEK2, COIL, HNRNPA3, NOM1, HOXA…	1.233249739684231
GOTERM_CC_FAT	GO:0005654~nucleoplasm	133	6.587419514611194	0.0031007931963518143	MMS19, MEF2C, XPO1, SYNCRIP, SNRPD2, INTS1, MED24, ZNF638, SETX, SMNDC1, EPC1, BRPF3, RBM8A, FOXF1, GIT2, H2AFX, SUPT5H, CUL1, RPS27A, ANAPC1, SATB2, TADA2A, ANAPC5, ANAPC4, PTBP1, MED12, MTA1, MED14, TOPBP1, MED13, PPARGC1A, HNRNPR, KDM2A, PTRF, HNF4A, MAPK8, LRCH4, PIAS1, ANAPC7, SMARCA2, EP400, SETD1B, HOXA11, TFEB, HOXB13, AHCTF1, CHEK1, BOP1, CHEK2, TRRAP, COIL, MED12L, HNRNPK, METTL3, POLE2…	1.3535424469413233
GOTERM_CC_FAT	GO:0044451~nucleoplasm part	87	4.3090638930163445	0.01032517506175934	MMS19, E2F1, MEF2C, XPO1, HNF1B, E2F5, ARID4A, INTS1, MED24, ZNF638, SMNDC1, EPC1, FOS, PCGF2, BRPF3, RBM8A, FOXF1, YAP1, BRD8, ANKS1B, SATB2, CTBP1, TADA2A, CCNH, MED12, TP53, CDK8, LEF1, MTA1, TOPBP1, MED14, NPAS4, MED13, RBBP7, PPARGC1A, MBD1, CCNL2, RFWD2, HIPK1, HNF4A, ZMIZ1, MED9, RUVBL1, PIAS1, PSME4, LRCH4, EP400, THOC1, ING4, ING3, CREM, SETD1B, HOXA11, TFEB, HOXB13, TRRAP, CHEK2, COIL, …	1.407068023079259
GOTERM_CC_FAT	GO:0005730~nucleolus	104	5.151064883605745	0.01664196030865206	XPO1, SETX, EBNA1BP2, IDH3G, RPL11, LRRC7, OXR1, PTBP1, MED12, MTA1, ACTN2, ARID1A, HNF4G, GRHL1, JUNB, KDM2B, NOP2, HUWE1, NAV2, LRP12, ZNF384, NLE1, RPS13, FLII, EP400, SETD1B, IGF2BP1, KEAP1, BOP1, COIL, HNRNPA3, HNRNPM, MEIS2, NOM1, HNRNPK, RPL9, RPL3, EIF3L, RPL5, MBNL3, DNMT3B, NKX2-2, IKZF5, DHX9, TAF1, TBL3, RPS6, DDX5, KAT5, FOXP1, NOP14, KCTD10, DDX56, PHF2, CSRNP3, MAFIP, DLX5, PSMC1, …	1.3374166961784875
Annotation Cluster 31	Enrichment Score: 3.8578782262395195
Category	Term	Count	%	Adjusted P-value	Genes	Fold Enrichment
GOTERM_BP_FAT	GO:0016202~regulation of striated muscle tissue development	19	0.9410599306587419	6.80362992474981E-4	BMP4, BMP10, TBX5, LEF1, MSTN, HDAC4, NOTCH1, MUSK, HDAC3, MYOCD, ILK, UBC, MBNL3, MKL2, HDAC9, NRG1, BOC, NKX2-5, RPS27A	3.2371788413098237
GOTERM_BP_FAT	GO:0048742~regulation of skeletal muscle fiber development	13	0.6438831104507181	7.2159435898278E-4	BMP4, HDAC4, NOTCH1, MUSK, HDAC3, MYOCD, ILK, UBC, MBNL3, HDAC9, BOC, NKX2-5, RPS27A	4.429823677581864
GOTERM_BP_FAT	GO:0048641~regulation of skeletal muscle tissue development	14	0.6934125804853888	7.375948151249201E-4	BMP4, MSTN, HDAC4, NOTCH1, MUSK, HDAC3, MYOCD, ILK, UBC, MBNL3, HDAC9, BOC, NKX2-5, RPS27A	4.11256840093807
GOTERM_BP_FAT	GO:0048634~regulation of muscle development	19	0.9410599306587419	8.147808324865391E-4	BMP4, BMP10, TBX5, LEF1, MSTN, HDAC4, NOTCH1, MUSK, HDAC3, MYOCD, ILK, UBC, MBNL3, MKL2, HDAC9, NRG1, BOC, NKX2-5, RPS27A	3.17370474638218
GOTERM_BP_FAT	GO:0051153~regulation of striated muscle cell differentiation	14	0.6934125804853888	0.0020270828950197384	BMP4, HDAC4, NOTCH1, MUSK, HDAC3, MYOCD, ILK, UBC, MBNL3, HDAC9, NRG1, BOC, NKX2-5, RPS27A	3.727015113350126
GOTERM_BP_FAT	GO:0051147~regulation of muscle cell differentiation	15	0.7429420505200593	0.004420170849757321	BMP4, HDAC4, NOTCH1, MUSK, HDAC3, MYOCD, PRDM6, ILK, UBC, MBNL3, HDAC9, NRG1, BOC, NKX2-5, RPS27A	3.276496802945166
Annotation Cluster 32	Enrichment Score: 3.8093811356999936
Category	Term	Count	%	Adjusted P-value	Genes	Fold Enrichment
UP_SEQ_FEATURE	active site:4-aspartylphosphate intermediate	20	0.9905894006934125	9.413243982070441E-7	ATP10B, ATP11B, ATP11A, ATP10D, ATP1A1, ATP1A2, ATP11C, ATP13A3, ATP13A2, ATP13A4, ATP2B1, ATP2B2, ATP2B3, ATP2B4, ATP2A3, ATP9A, ATP8A2, CTDSP2, ATP8B4, ATP8A1	4.950271950271951
INTERPRO	IPR018303:ATPase, P-type phosphorylation site	19	0.9410599306587419	8.110839407327042E-6	ATP10B, ATP11B, ATP11A, ATP10D, ATP1A1, ATP1A2, ATP11C, ATP13A3, ATP13A2, ATP13A4, ATP2B1, ATP2B2, ATP2B3, ATP2B4, ATP2A3, ATP9A, ATP8A2, ATP8B4, ATP8A1	4.647066596194502
INTERPRO	IPR008250:ATPase, P-type, ATPase-associated region	19	0.9410599306587419	8.110839407327042E-6	ATP10B, ATP11B, ATP11A, ATP10D, ATP1A1, ATP1A2, ATP11C, ATP13A3, ATP13A2, ATP13A4, ATP2B1, ATP2B2, ATP2B3, ATP2B4, ATP2A3, ATP9A, ATP8A2, ATP8B4, ATP8A1	4.647066596194502
INTERPRO	IPR001757:ATPase, P-type, K/Mg/Cd/Cu/Zn/Na/Ca/Na/H-transporter	19	0.9410599306587419	8.110839407327042E-6	ATP10B, ATP11B, ATP11A, ATP10D, ATP1A1, ATP1A2, ATP11C, ATP13A3, ATP13A2, ATP13A4, ATP2B1, ATP2B2, ATP2B3, ATP2B4, ATP2A3, ATP9A, ATP8A2, ATP8B4, ATP8A1	4.647066596194502
PFAM	PF00122:E1-E2 ATPase	19	0.9410599306587419	9.443455049051863E-6	ATP10B, ATP11B, ATP11A, ATP10D, ATP1A1, ATP1A2, ATP11C, ATP13A3, ATP13A2, ATP13A4, ATP2B1, ATP2B2, ATP2B3, ATP2B4, ATP2A3, ATP9A, ATP8A2, ATP8B4, ATP8A1	4.5960530235329164
PFAM	PF00122:E1-E2_ATPase	19	0.9410599306587419	9.443455049051863E-6	ATP10B, ATP11B, ATP11A, ATP10D, ATP1A1, ATP1A2, ATP11C, ATP13A3, ATP13A2, ATP13A4, ATP2B1, ATP2B2, ATP2B3, ATP2B4, ATP2A3, ATP9A, ATP8A2, ATP8B4, ATP8A1	4.5960530235329164
GOTERM_MF_FAT	GO:0015662~ATPase activity, coupled to transmembrane movement of ions, phosphorylative mechanism	21	1.040118870728083	8.066205871848364E-5	ATP10B, ATP11B, ATP11A, ATP10D, ATP1A1, ATP1A2, ATP6V1G1, ATP11C, ATP13A3, ATP13A2, ATP13A4, ATP2B1, ATP2B2, ATP2B3, ATP2B4, ATP2A3, ATP9A, ATP8A2, ATP6V0D1, ATP8B4, ATP8A1	3.308172056057756
GOTERM_MF_FAT	GO:0042626~ATPase activity, coupled to transmembrane movement of substances	32	1.58494304110946	1.526062843107967E-4	ATP10B, ATP10D, ATP6V1G1, ABCA4, ATP6V0C, ATP2B1, ATP2B2, ATP2B3, ATP2B4, ATP6V0D1, ATP8B4, ATP11B, ATP11A, ATP1A1, ATP1A2, ATP11C, ATP13A3, ATP6V1D, ATP13A2, ABCB5, ABCG2, ATP13A4, ABCC9, ATP2A3, ATP9A, ATP8A2, ABCC4, ABCC1, ATP5A1, ASNA1, ABCC5, ATP8A1	2.4511401516268916
GOTERM_MF_FAT	GO:0042625~ATPase activity, coupled to transmembrane movement of ions	25	1.2382367508667658	1.582886441683362E-4	ATP10B, ATP10D, ATP6V1G1, ATP6V0C, ATP2B1, ATP2B2, ATP2B3, ATP2B4, ATP6V0D1, ATP8B4, ATP11B, ATP11A, ATP1A1, ATP11C, ATP1A2, ATP13A3, ATP6V1D, ATP13A2, ATP13A4, ATP2A3, ATP9A, ATP8A2, ATP5A1, ASNA1, ATP8A1	2.820674372121317
GOTERM_MF_FAT	GO:0043492~ATPase activity, coupled to movement of substances	32	1.58494304110946	1.7208463230555804E-4	ATP10B, ATP10D, ATP6V1G1, ABCA4, ATP6V0C, ATP2B1, ATP2B2, ATP2B3, ATP2B4, ATP6V0D1, ATP8B4, ATP11B, ATP11A, ATP1A1, ATP1A2, ATP11C, ATP13A3, ATP6V1D, ATP13A2, ABCB5, ABCG2, ATP13A4, ABCC9, ATP2A3, ATP9A, ATP8A2, ABCC4, ABCC1, ATP5A1, ASNA1, ABCC5, ATP8A1	2.4288570593393746
GOTERM_MF_FAT	GO:0016820~hydrolase activity, acting on acid anhydrides, catalyzing transmembrane movement of substances	32	1.58494304110946	2.0296041985667923E-4	ATP10B, ATP10D, ATP6V1G1, ABCA4, ATP6V0C, ATP2B1, ATP2B2, ATP2B3, ATP2B4, ATP6V0D1, ATP8B4, ATP11B, ATP11A, ATP1A1, ATP1A2, ATP11C, ATP13A3, ATP6V1D, ATP13A2, ABCB5, ABCG2, ATP13A4, ABCC9, ATP2A3, ATP9A, ATP8A2, ABCC4, ABCC1, ATP5A1, ASNA1, ABCC5, ATP8A1	2.4069754642101913
GOTERM_MF_FAT	GO:0016887~ATPase activity	69	3.4175334323922733	2.9353589270497693E-4	ABCF3, ATP10B, DICER1, ATP10D, ATP2B1, ATP2B2, ATP2B3, ATP2B4, ATP6V0D1, TOP2A, MDN1, ATP8B4, HFM1, CCNH, ATP6V1D, KIF1B, BPTF, EIF4A2, ATP9A, SNRNP200, RUVBL1, SMARCA2, DNAH9, DNAH12, DNAH17, TDRD9, DNAH3, MYO9B, ATP6V1G1, DNAH2, ABCA4, DNAH8, DNAH6, ATP6V0C, CHD8, CHD1L, CHD2, CHD1, CHD6, CHD3, DHX9, MSH2, PIF1, ATP11B, BRIP1, ATP11A, ATP1A1, ATP1A2, ATP11C, DDX5, ATP13A3, ATP13A2, ABCB5, ATP13…	1.7248339334193348
GOTERM_MF_FAT	GO:0015399~primary active transmembrane transporter activity	33	1.634472511144131	4.975891036522739E-4	ATP10B, TIMM17A, ATP10D, ATP6V1G1, ABCA4, ATP6V0C, ATP2B1, ATP2B2, ATP2B3, ATP2B4, ATP6V0D1, ATP8B4, ATP11B, ATP11A, ATP1A1, ATP1A2, ATP11C, ATP13A3, ATP6V1D, ATP13A2, ABCB5, ABCG2, ATP13A4, ABCC9, ATP2A3, ATP9A, ATP8A2, ABCC4, ABCC1, ATP5A1, ASNA1, ABCC5, ATP8A1	2.25838912023615
GOTERM_MF_FAT	GO:0015405~P-P-bond-hydrolysis-driven transmembrane transporter activity	33	1.634472511144131	4.975891036522739E-4	ATP10B, TIMM17A, ATP10D, ATP6V1G1, ABCA4, ATP6V0C, ATP2B1, ATP2B2, ATP2B3, ATP2B4, ATP6V0D1, ATP8B4, ATP11B, ATP11A, ATP1A1, ATP1A2, ATP11C, ATP13A3, ATP6V1D, ATP13A2, ABCB5, ABCG2, ATP13A4, ABCC9, ATP2A3, ATP9A, ATP8A2, ABCC4, ABCC1, ATP5A1, ASNA1, ABCC5, ATP8A1	2.25838912023615
GOTERM_MF_FAT	GO:0004012~phospholipid-translocating ATPase activity	10	0.49529470034670625	5.186994063487438E-4	ATP10B, ATP9A, ATP8A2, ATP11B, ATP11A, ATP10D, ATP11C, ABCA4, ATP8B4, ATP8A1	5.566130760986066
GOTERM_MF_FAT	GO:0015247~aminophospholipid transporter activity	10	0.49529470034670625	5.186994063487438E-4	ATP10B, ATP9A, ATP8A2, ATP11B, ATP11A, ATP10D, ATP11C, ABCA4, ATP8B4, ATP8A1	5.566130760986066
GOTERM_BP_FAT	GO:0006754~ATP biosynthetic process	26	1.2877662209014362	0.001507128806761182	ATP10B, PRKAG2, ATP10D, ATP5G3, ATP6V0C, ATP2B1, ATP2B2, ATP2B3, ATP2B4, ATP6V0D1, ATP8B4, ATP11B, ATP11A, ATP1A1, ATP11C, ATP1A2, ATP13A3, ATP6V1D, ATP13A2, MON2, ATP13A4, ATP2A3, ATP9A, ATP8A2, ATP5A1, ATP8A1	2.4886649874055418
GOTERM_BP_FAT	GO:0009260~ribonucleotide biosynthetic process	32	1.58494304110946	0.0020116614969808433	ATP10B, PRKAG2, ATP10D, ATP5G3, PFAS, ATP2B1, ATP6V0C, ATP2B2, ATP2B3, ATP2B4, ATP6V0D1, IMPDH2, ATP8B4, ADAL, ATP11B, ATP11A, ATP1A1, ATP1A2, ATP11C, AMPD2, ATP13A3, ATP6V1D, ATP13A2, MON2, ATP13A4, ATP2A3, ATP9A, ADK, ATP8A2, ATP5A1, PRPS2, ATP8A1	2.19842366133095
PFAM	PF00702:haloacid dehalogenase-like hydrolase	15	0.7429420505200593	0.005939015320830632	ATP11B, PDXP, ATP1A1, ATP1A2, ATP13A3, ATP13A2, ATP2B1, ATP2B2, EYA4, EYA1, ATP2B3, ATP2B4, ATP2A3, ATP9A, ATP8A1	3.5303963480907186
INTERPRO	IPR006539:ATPase, P-type, phospholipid-translocating, flippase	9	0.44576523031203563	0.004590307597321597	ATP10B, ATP9A, ATP8A2, ATP11B, ATP11A, ATP10D, ATP11C, ATP8B4, ATP8A1	5.6603367562669895
GOTERM_BP_FAT	GO:0009145~purine nucleoside triphosphate biosynthetic process	27	1.337295690936107	0.003232464001462154	ATP10B, PRKAG2, ATP10D, ATP5G3, ATP6V0C, ATP2B1, ATP2B2, ATP2B3, ATP2B4, ATP6V0D1, ATP8B4, ATP11B, ATP11A, ATP1A1, ATP11C, ATP1A2, ATP13A3, ATP6V1D, ATP13A2, MON2, ATP13A4, ATP2A3, ADK, ATP9A, ATP8A2, ATP5A1, ATP8A1	2.323334096633845
INTERPRO	IPR005834:Haloacid dehalogenase-like hydrolase	15	0.7429420505200593	0.005438765558814618	ATP11B, PDXP, ATP1A1, ATP1A2, ATP13A3, ATP13A2, ATP2B1, ATP2B2, EYA4, EYA1, ATP2B3, ATP2B4, ATP2A3, ATP9A, ATP8A1	3.386526264433241
GOTERM_MF_FAT	GO:0042623~ATPase activity, coupled	56	2.773650321941555	0.0021061342899018065	ATP10B, DICER1, ATP10D, ATP2B1, ATP2B2, ATP2B3, ATP2B4, ATP6V0D1, TOP2A, ATP8B4, HFM1, CCNH, ATP6V1D, BPTF, ATP9A, EIF4A2, SNRNP200, SMARCA2, TDRD9, MYO9B, ATP6V1G1, ABCA4, ATP6V0C, CHD8, CHD1L, CHD2, CHD1, CHD6, CHD3, DHX9, PIF1, ATP11B, BRIP1, ATP11A, ATP1A1, ATP1A2, ATP11C, DDX5, ATP13A3, ATP13A2, ABCB5, ATP13A4, ABCG2, DDX56, ABCC9, CRBN, ATP2A3, ATP8A2, ABCC4, ABCC1, MYH14, ATP5A1, ASNA1, AB…	1.7189521467751085
PFAM	PF00702:Hydrolase	15	0.7429420505200593	0.010345359486047312	ATP11B, PDXP, ATP1A1, ATP1A2, ATP13A3, ATP13A2, ATP2B1, ATP2B2, EYA4, EYA1, ATP2B3, ATP2B4, ATP2A3, ATP9A, ATP8A1	3.3493503815219636
GOTERM_BP_FAT	GO:0009152~purine ribonucleotide biosynthetic process	30	1.4858841010401187	0.0037124783237499903	ATP10B, PRKAG2, ATP10D, ATP5G3, PFAS, ATP6V0C, ATP2B1, ATP2B2, ATP2B3, ATP2B4, ATP6V0D1, IMPDH2, ATP8B4, ADAL, ATP11B, ATP11A, ATP1A1, ATP1A2, ATP11C, ATP13A3, AMPD2, ATP6V1D, ATP13A2, MON2, ATP13A4, ATP2A3, ATP9A, ATP8A2, ATP5A1, ATP8A1	2.184331201963444
GOTERM_BP_FAT	GO:0006164~purine nucleotide biosynthetic process	35	1.733531451213472	0.004490342017820503	ADCY3, ADCY1, ATP10B, ADCY8, PRKAG2, ATP10D, ATP5G3, PFAS, ATP2B1, ATP6V0C, ATP2B2, ATP2B3, ATP2B4, ATP6V0D1, IMPDH2, ATP8B4, ADAL, MSH2, ATP11B, ATP11A, ATP1A1, ATP1A2, ATP11C, AMPD2, ATP13A3, ATP6V1D, ATP13A2, MON2, ATP13A4, ATP2A3, ATP9A, ADK, ATP8A2, ATP5A1, ATP8A1	2.014602763973041
GOTERM_BP_FAT	GO:0009142~nucleoside triphosphate biosynthetic process	27	1.337295690936107	0.004848147968604222	ATP10B, PRKAG2, ATP10D, ATP5G3, ATP6V0C, ATP2B1, ATP2B2, ATP2B3, ATP2B4, ATP6V0D1, ATP8B4, ATP11B, ATP11A, ATP1A1, ATP11C, ATP1A2, ATP13A3, ATP6V1D, ATP13A2, MON2, ATP13A4, ATP2A3, ADK, ATP9A, ATP8A2, ATP5A1, ATP8A1	2.2550007408504964
GOTERM_BP_FAT	GO:0009206~purine ribonucleoside triphosphate biosynthetic process	26	1.2877662209014362	0.005890737483577602	ATP10B, PRKAG2, ATP10D, ATP5G3, ATP6V0C, ATP2B1, ATP2B2, ATP2B3, ATP2B4, ATP6V0D1, ATP8B4, ATP11B, ATP11A, ATP1A1, ATP11C, ATP1A2, ATP13A3, ATP6V1D, ATP13A2, MON2, ATP13A4, ATP2A3, ATP9A, ATP8A2, ATP5A1, ATP8A1	2.2601141212152367
GOTERM_BP_FAT	GO:0009201~ribonucleoside triphosphate biosynthetic process	26	1.2877662209014362	0.006836033941101438	ATP10B, PRKAG2, ATP10D, ATP5G3, ATP6V0C, ATP2B1, ATP2B2, ATP2B3, ATP2B4, ATP6V0D1, ATP8B4, ATP11B, ATP11A, ATP1A1, ATP11C, ATP1A2, ATP13A3, ATP6V1D, ATP13A2, MON2, ATP13A4, ATP2A3, ATP9A, ATP8A2, ATP5A1, ATP8A1	2.237284685647406
GOTERM_BP_FAT	GO:0046034~ATP metabolic process	27	1.337295690936107	0.0070865356949010305	ATP10B, PRKAG2, MYO9B, ATP10D, ATP5G3, ATP6V0C, ATP2B1, ATP2B2, ATP2B3, ATP2B4, ATP6V0D1, ATP8B4, ATP11B, ATP11A, ATP1A1, ATP11C, ATP1A2, ATP13A3, ATP6V1D, ATP13A2, MON2, ATP13A4, ATP2A3, ATP9A, ATP8A2, ATP5A1, ATP8A1	2.190572148254768
GOTERM_BP_FAT	GO:0009259~ribonucleotide metabolic process	34	1.6840019811788014	0.007599773269357013	ATP10B, PRKAG2, ATP10D, MYO9B, ATP5G3, PFAS, ATP2B1, ATP6V0C, ATP2B2, ATP2B3, ATP2B4, RAB11A, ATP6V0D1, IMPDH2, ATP8B4, ADAL, ATP11B, ATP11A, ATP1A1, ATP1A2, ATP11C, AMPD2, ATP13A3, ATP6V1D, ATP13A2, MON2, ATP13A4, ATP2A3, ATP9A, ADK, ATP8A2, ATP5A1, PRPS2, ATP8A1	1.9703559005466165
GOTERM_BP_FAT	GO:0006163~purine nucleotide metabolic process	40	1.981178801386825	0.008855846408854173	ADCY3, ADCY1, ATP10B, ADCY8, PRKAG2, ATP10D, MYO9B, CACNB4, ATP5G3, PFAS, ATP2B1, ATP6V0C, ATP2B2, ATP2B3, ATP2B4, RAB11A, ATP6V0D1, IMPDH2, ATP8B4, ADAL, MSH2, ATP11B, ATP11A, PDE4D, ATP1A1, ATP1A2, ATP11C, AMPD2, ATP13A3, ATP6V1D, ATP13A2, MON2, ATP13A4, ATP2A3, ATP9A, ADK, ATP8A2, ATP5A1, OGG1, ATP8A1	1.8320197177757915
GOTERM_BP_FAT	GO:0009150~purine ribonucleotide metabolic process	32	1.58494304110946	0.010503428091757194	ATP10B, PRKAG2, ATP10D, MYO9B, ATP5G3, PFAS, ATP2B1, ATP6V0C, ATP2B2, ATP2B3, ATP2B4, RAB11A, ATP6V0D1, IMPDH2, ATP8B4, ADAL, ATP11B, ATP11A, ATP1A1, ATP1A2, ATP11C, ATP13A3, AMPD2, ATP6V1D, ATP13A2, MON2, ATP13A4, ATP2A3, ATP9A, ATP8A2, ATP5A1, ATP8A1	1.975395173949549
UP_SEQ_FEATURE	metal ion-binding site:Magnesium	26	1.2877662209014362	0.026278287385557486	ATP10B, NT5DC2, ATP10D, ATP2B1, ATP2B2, ATP2B3, ATP2B4, CTDSP2, ATP8B4, MAT2A, ATP11B, PDXP, ATP11A, ATP1A1, ATP11C, ATP1A2, ATP13A3, ATP13A2, ATP13A4, EYA4, EYA1, ATP2A3, ATP9A, ATP8A2, PRPS2, ATP8A1	2.1636102403343784
GOTERM_BP_FAT	GO:0009144~purine nucleoside triphosphate metabolic process	29	1.4363546310054482	0.01365717309488479	ATP10B, PRKAG2, ATP10D, MYO9B, ATP5G3, ATP6V0C, ATP2B1, ATP2B2, ATP2B3, ATP2B4, RAB11A, ATP6V0D1, ATP8B4, ATP11B, ATP11A, ATP1A1, ATP1A2, ATP11C, ATP13A3, ATP6V1D, ATP13A2, MON2, ATP13A4, ATP2A3, ATP9A, ADK, ATP8A2, ATP5A1, ATP8A1	2.024982450344799
GOTERM_BP_FAT	GO:0009205~purine ribonucleoside triphosphate metabolic process	28	1.3868251609707776	0.015417039488572981	ATP10B, PRKAG2, ATP10D, MYO9B, ATP5G3, ATP6V0C, ATP2B1, ATP2B2, ATP2B3, ATP2B4, RAB11A, ATP6V0D1, ATP8B4, ATP11B, ATP11A, ATP1A1, ATP1A2, ATP11C, ATP13A3, ATP6V1D, ATP13A2, MON2, ATP13A4, ATP2A3, ATP9A, ATP8A2, ATP5A1, ATP8A1	2.0387091218325475
GOTERM_BP_FAT	GO:0009199~ribonucleoside triphosphate metabolic process	28	1.3868251609707776	0.017239055821302585	ATP10B, PRKAG2, ATP10D, MYO9B, ATP5G3, ATP6V0C, ATP2B1, ATP2B2, ATP2B3, ATP2B4, RAB11A, ATP6V0D1, ATP8B4, ATP11B, ATP11A, ATP1A1, ATP1A2, ATP11C, ATP13A3, ATP6V1D, ATP13A2, MON2, ATP13A4, ATP2A3, ATP9A, ATP8A2, ATP5A1, ATP8A1	2.0214319258848144
GOTERM_BP_FAT	GO:0034654~nucleobase, nucleoside, nucleotide and nucleic acid biosynthetic process	39	1.9316493313521546	0.029515946941878757	ADCY3, ADCY1, ATP10B, ADCY8, PRKAG2, ATP10D, ATP5G3, PFAS, ATP2B1, ATP6V0C, ATP2B2, ATP2B3, ATP2B4, QTRTD1, ATP6V0D1, IMPDH2, ATP8B4, ZBTB49, NMNAT3, ADAL, MSH2, ATP11B, ATP11A, ATP1A1, ATP1A2, ATP11C, AMPD2, ATP13A3, ATP6V1D, ATP13A2, MON2, ATP13A4, ATP2A3, ATP9A, ADK, ATP8A2, ATP5A1, PRPS2, ATP8A1	1.7214340715991698
GOTERM_BP_FAT	GO:0034404~nucleobase, nucleoside and nucleotide biosynthetic process	39	1.9316493313521546	0.029515946941878757	ADCY3, ADCY1, ATP10B, ADCY8, PRKAG2, ATP10D, ATP5G3, PFAS, ATP2B1, ATP6V0C, ATP2B2, ATP2B3, ATP2B4, QTRTD1, ATP6V0D1, IMPDH2, ATP8B4, ZBTB49, NMNAT3, ADAL, MSH2, ATP11B, ATP11A, ATP1A1, ATP1A2, ATP11C, AMPD2, ATP13A3, ATP6V1D, ATP13A2, MON2, ATP13A4, ATP2A3, ATP9A, ADK, ATP8A2, ATP5A1, PRPS2, ATP8A1	1.7214340715991698
GOTERM_BP_FAT	GO:0009141~nucleoside triphosphate metabolic process	29	1.4363546310054482	0.03647974117145503	ATP10B, PRKAG2, ATP10D, MYO9B, ATP5G3, ATP6V0C, ATP2B1, ATP2B2, ATP2B3, ATP2B4, RAB11A, ATP6V0D1, ATP8B4, ATP11B, ATP11A, ATP1A1, ATP1A2, ATP11C, ATP13A3, ATP6V1D, ATP13A2, MON2, ATP13A4, ATP2A3, ATP9A, ADK, ATP8A2, ATP5A1, ATP8A1	1.8858615186417211
Annotation Cluster 33	Enrichment Score: 3.785661369357633
Category	Term	Count	%	Adjusted P-value	Genes	Fold Enrichment
UP_SEQ_FEATURE	zinc finger region:Phorbol-ester/DAG-type	16	0.79247152055473	0.0026502066123239576	ARHGEF2, VAV3, AKAP13, MYO9B, HMHA1, PDZD8, RASSF5, KSR2, RASGRP3, RASSF1, CDC42BPA, CHN1, CHN2, KSR1, UNC13C, CDC42BPB	3.591825229034532
INTERPRO	IPR002219:Protein kinase C-like, phorbol ester/diacylglycerol binding	20	0.9905894006934125	0.010486801032293824	ARHGEF2, VAV3, AKAP13, DGKH, MYO9B, PRKCD, MYO9A, HMHA1, PRKD2, PDZD8, RASSF5, KSR2, RASGRP3, RASSF1, CDC42BPA, CHN1, CHN2, UNC13C, KSR1, CDC42BPB	2.628348742545202
PFAM	PF00130:C1_1	20	0.9905894006934125	0.018922049483172998	ARHGEF2, VAV3, AKAP13, DGKH, MYO9B, PRKCD, MYO9A, HMHA1, PRKD2, PDZD8, RASSF5, KSR2, RASGRP3, RASSF1, CDC42BPA, CHN1, CHN2, UNC13C, KSR1, CDC42BPB	2.599495818494658
PFAM	PF00130:Phorbol esters/diacylglycerol binding domain	15	0.7429420505200593	0.0209411023054068	ARHGEF2, VAV3, DGKH, MYO9B, PRKD2, HMHA1, RASSF5, PDZD8, KSR2, RASSF1, CDC42BPA, CHN1, CHN2, KSR1, CDC42BPB	3.1101110685561086
GOTERM_MF_FAT	GO:0019992~diacylglycerol binding	20	0.9905894006934125	0.007688326794317746	ARHGEF2, VAV3, AKAP13, DGKH, MYO9B, PRKCD, MYO9A, HMHA1, PRKD2, PDZD8, RASSF5, KSR2, RASGRP3, RASSF1, CDC42BPA, CHN1, CHN2, UNC13C, KSR1, CDC42BPB	2.455645923964441
INTERPRO	IPR002219:Protein kinase C, phorbol ester/diacylglycerol binding	16	0.79247152055473	0.0211645679964656	ARHGEF2, VAV3, DGKH, MYO9B, MYO9A, PRKD2, HMHA1, RASSF5, PDZD8, KSR2, RASSF1, CDC42BPA, CHN1, CHN2, KSR1, CDC42BPB	2.817589852008457
SMART	SM00109:C1	20	0.9905894006934125	0.04649815186653872	ARHGEF2, VAV3, AKAP13, DGKH, MYO9B, PRKCD, MYO9A, HMHA1, PRKD2, PDZD8, RASSF5, KSR2, RASGRP3, RASSF1, CDC42BPA, CHN1, CHN2, UNC13C, KSR1, CDC42BPB	2.1891350999445423
Annotation Cluster 34	Enrichment Score: 3.779430066231762
Category	Term	Count	%	Adjusted P-value	Genes	Fold Enrichment
INTERPRO	IPR001202:WW/Rsp5/WWP	19	0.9410599306587419	0.0017269644425735864	MAGI3, MAGI2, MAGI1, PCIF1, CNKSR3, WWC1, IQGAP2, WWC2, ARHGAP12, PLEKHA5, DGCR8, NEDD4, DMD, NEDD4L, YAP1, APBB3, SMURF1, PRPF40B, SETD2, APBB2	3.156498065339662
PFAM	PF00397:WW	19	0.9410599306587419	0.0035734697562613826	MAGI3, MAGI2, MAGI1, PCIF1, CNKSR3, WWC1, IQGAP2, WWC2, ARHGAP12, PLEKHA5, DGCR8, NEDD4, DMD, NEDD4L, YAP1, APBB3, SMURF1, PRPF40B, SETD2, APBB2	3.121847336739339
SMART	SM00456:WW	19	0.9410599306587419	0.012312163515790453	MAGI3, MAGI2, MAGI1, PCIF1, CNKSR3, WWC1, IQGAP2, WWC2, ARHGAP12, PLEKHA5, DGCR8, NEDD4, DMD, NEDD4L, YAP1, APBB3, SMURF1, PRPF40B, SETD2, APBB2	2.6290273417258514
UP_SEQ_FEATURE	domain:WW 2	11	0.5448241703813769	0.034969103130763735	MAGI3, MAGI2, PLEKHA5, MAGI1, NEDD4, CNKSR3, WWC1, WWC2, NEDD4L, SMURF1, PRPF40B, ARHGAP12	3.6614942528735632
UP_SEQ_FEATURE	domain:WW 1	11	0.5448241703813769	0.034969103130763735	MAGI3, MAGI2, PLEKHA5, MAGI1, NEDD4, CNKSR3, WWC1, WWC2, NEDD4L, SMURF1, PRPF40B, ARHGAP12	3.6614942528735632
Annotation Cluster 35	Enrichment Score: 3.721290399710137
Category	Term	Count	%	Adjusted P-value	Genes	Fold Enrichment
SP_PIR_KEYWORDS	guanine-nucleotide releasing factor	34	1.6840019811788014	3.4317473361911155E-6	AKAP13, ARFGEF2, ARFGEF1, TAGAP, RASGRP3, TIAM2, SOS1, SOS2, RAPGEF6, RAPGEF3, FGD5, RAPGEF1, FGD6, DOCK11, FGD3, ARHGEF2, RPGR, VAV3, ARHGEF1, MADD, ARHGEF7, ARHGEF18, ARHGEF5, DOCK9, DOCK7, DOCK5, ARHGEF12, DOCK6, RALGDS, DOCK4, PLCE1, GAPVD1, PSD, RASGRF1	2.724231871500933
GOTERM_MF_FAT	GO:0005085~guanyl-nucleotide exchange factor activity	42	2.080237741456166	2.503488392446851E-5	AKAP13, TTN, ITSN1, ARFGEF2, ARFGEF1, PLEKHG3, TAGAP, TIAM2, RASGRP3, SOS1, SOS2, PLEKHG5, RAPGEF6, RAPGEF3, IQSEC3, FGD5, RAPGEF1, FGD6, DOCK11, FGD3, OBSCN, ARHGEF2, RPGR, VAV3, ARHGEF1, MADD, ARHGEF7, ARHGEF18, ARHGEF5, DOCK9, DOCK7, RICTOR, DOCK5, ARHGEF12, DOCK6, RALGDS, DOCK4, PLCE1, GAPVD1, PSD, RASGRF1, RIN2	2.3070147233034355
GOTERM_BP_FAT	GO:0046578~regulation of Ras protein signal transduction	45	2.2288261515601784	0.004606898909012891	ARFGAP2, AGFG2, ASAP1, AKAP13, RABGAP1L, ASAP3, TTN, ITSN1, ARFGEF2, ARFGEF1, PLEKHG3, TIAM2, PTK2B, SOS1, SOS2, PLEKHG5, GIT2, TBC1D5, IQSEC3, FGD5, FGD6, FGD3, AGAP3, TBC1D9B, OBSCN, ARHGEF2, TBC1D2B, VAV3, ARHGEF1, ARHGEF7, TBC1D10A, ARHGEF18, NF1, ARHGEF5, IGF1, DOCK7, RICTOR, ARHGEF12, PLCE1, PSD, SGSM2, SYDE2, RASGRF1, EVI5L, CRK	1.8254767902123064
UP_SEQ_FEATURE	domain:DH	19	0.9410599306587419	0.01190394632181846	OBSCN, ARHGEF2, ARHGEF1, VAV3, ARHGEF7, ARHGEF18, ARHGEF5, AKAP13, ITSN1, ARHGEF12, PLEKHG3, TIAM2, RASGRF1, SOS1, SOS2, PLEKHG5, FGD5, FGD6, FGD3	2.7374265038444143
GOTERM_MF_FAT	GO:0005088~Ras guanyl-nucleotide exchange factor activity	24	1.188707280832095	0.005936631853818208	OBSCN, ARHGEF2, ARHGEF1, VAV3, ARHGEF7, MADD, ARHGEF18, ARHGEF5, DOCK9, AKAP13, ITSN1, TTN, ARHGEF12, PLEKHG3, RASGRP3, TIAM2, RASGRF1, SOS1, SOS2, PLEKHG5, RIN2, FGD5, FGD6, FGD3	2.2770534931306634
GOTERM_MF_FAT	GO:0005089~Rho guanyl-nucleotide exchange factor activity	21	1.040118870728083	0.008540897825748628	OBSCN, ARHGEF2, ARHGEF1, VAV3, ARHGEF7, ARHGEF18, ARHGEF5, DOCK9, AKAP13, ITSN1, TTN, ARHGEF12, PLEKHG3, TIAM2, RASGRF1, SOS1, SOS2, PLEKHG5, FGD5, FGD6, FGD3	2.369366472581907
PFAM	PF00621:RhoGEF domain	18	0.8915304606240713	0.04173737443721859	OBSCN, ARHGEF2, ARHGEF1, VAV3, ARHGEF7, ARHGEF18, ARHGEF5, ITSN1, ARHGEF12, PLEKHG3, TIAM2, RASGRF1, SOS1, SOS2, PLEKHG5, FGD5, FGD6, FGD3	2.5696655386102933
INTERPRO	IPR000219:Dbl homology (DH) domain	19	0.9410599306587419	0.03296262440823883	OBSCN, ARHGEF2, ARHGEF1, VAV3, ARHGEF7, ARHGEF18, ARHGEF5, AKAP13, ITSN1, ARHGEF12, PLEKHG3, TIAM2, RASGRF1, SOS1, SOS2, PLEKHG5, FGD5, FGD6, FGD3	2.4245564849710446
GOTERM_BP_FAT	GO:0035023~regulation of Rho protein signal transduction	24	1.188707280832095	0.030525270467454124	OBSCN, ARHGEF2, ARHGEF1, VAV3, ARHGEF7, ARHGEF18, ARHGEF5, AKAP13, DOCK7, RICTOR, ITSN1, TTN, ARHGEF12, PLEKHG3, SYDE2, TIAM2, RASGRF1, PTK2B, SOS1, SOS2, PLEKHG5, FGD5, FGD6, FGD3	2.0651858636745284
Annotation Cluster 36	Enrichment Score: 3.6343022748557714
Category	Term	Count	%	Adjusted P-value	Genes	Fold Enrichment
UP_SEQ_FEATURE	repeat:HEAT 1	21	1.040118870728083	2.050253081946618E-4	MMS19, XPO1, BTAF1, VAC14, CKAP5, ATR, NCAPD3, KIAA1468, HEATR6, HEATR5A, HEATR5B, NIPBL, SCYL1, HEATR2, IPO4, CAND2, CAND1, CLASP2, PSME4, TNPO2, TNPO1	3.4950626959247653
UP_SEQ_FEATURE	repeat:HEAT 2	21	1.040118870728083	2.050253081946618E-4	MMS19, XPO1, BTAF1, VAC14, CKAP5, ATR, NCAPD3, KIAA1468, HEATR6, HEATR5A, HEATR5B, NIPBL, SCYL1, HEATR2, IPO4, CAND2, CAND1, CLASP2, PSME4, TNPO2, TNPO1	3.4950626959247653
INTERPRO	IPR000357:HEAT	21	1.040118870728083	2.78564470425291E-4	MMS19, BTAF1, VAC14, CKAP5, SMG1, ATR, RPTOR, NCAPD3, KIAA1468, HEATR6, HEATR5A, HEATR5B, SCYL1, HEATR2, IPO4, CAND2, CAND1, CLASP2, PSME4, TNPO2, TNPO1	3.3618969825100904
UP_SEQ_FEATURE	repeat:HEAT 3	19	0.9410599306587419	3.058553836255973E-4	MMS19, XPO1, BTAF1, VAC14, CKAP5, NCAPD3, KIAA1468, HEATR6, HEATR5B, NIPBL, SCYL1, HEATR2, IPO4, CAND2, CAND1, CLASP2, PSME4, TNPO2, TNPO1	3.6681515151515147
PFAM	PF02985:HEAT	21	1.040118870728083	5.557371334021788E-4	MMS19, BTAF1, VAC14, CKAP5, SMG1, ATR, RPTOR, NCAPD3, KIAA1468, HEATR6, HEATR5A, HEATR5B, SCYL1, HEATR2, IPO4, CAND2, CAND1, CLASP2, PSME4, TNPO2, TNPO1	3.3249914696563487
UP_SEQ_FEATURE	repeat:HEAT 4	16	0.79247152055473	0.0026502066123239576	MMS19, BTAF1, XPO1, VAC14, CKAP5, NCAPD3, HEATR6, NIPBL, HEATR2, IPO4, CAND2, CAND1, CLASP2, PSME4, TNPO2, TNPO1	3.591825229034532
UP_SEQ_FEATURE	repeat:HEAT 5	14	0.6934125804853888	0.004257823719234666	MMS19, BTAF1, XPO1, VAC14, CKAP5, NIPBL, HEATR2, IPO4, CAND2, CAND1, CLASP2, PSME4, TNPO2, TNPO1	3.8612121212121218
INTERPRO	IPR011989:Armadillo-like helical	32	1.58494304110946	0.0034433261983680685	MMS19, XPO1, BTAF1, AP1B1, FAM65A, CSE1L, PUM1, CLASP2, PUM2, TNPO2, TNPO1, TNPO3, HECTD1, APC, FMNL3, VAC14, CKAP5, IPO8, RPTOR, MON2, KIAA1468, RTTN, HEATR6, AP2A2, SCYL1, HEATR2, ARMC8, IPO7, IPO4, PKP4, KPNA6, CAND1	2.201242071881607
UP_SEQ_FEATURE	repeat:HEAT 6	12	0.5943536404160475	0.01244567973081645	MMS19, XPO1, BTAF1, VAC14, HEATR2, CKAP5, IPO4, CAND2, CAND1, PSME4, TNPO2, TNPO1	3.861212121212121
Annotation Cluster 37	Enrichment Score: 3.4203885595659713
Category	Term	Count	%	Adjusted P-value	Genes	Fold Enrichment
GOTERM_BP_FAT	GO:0051056~regulation of small GTPase mediated signal transduction	61	3.0212976721149083	9.08595983650784E-6	IQGAP2, TTN, ITSN1, GARNL3, TIAM2, GIT2, RAPGEF6, RAPGEF3, RAPGEF1, AGAP3, TBC1D9B, DAB2IP, ARHGEF2, ARHGEF1, ARHGEF7, ARHGEF18, ARHGEF5, ARHGEF12, RALGAPA2, RALGAPA1, PLCE1, GAPVD1, PSD, SGSM2, RASGRF1, ARFGAP2, AGFG2, RALGAPB, SIPA1, RABGAP1L, ASAP1, AKAP13, ASAP3, ARFGEF2, ARFGEF1, RASAL2, PLEKHG3, RASGRP3, PTK2B, SOS1, SOS2, PLEKHG5, RASAL3, TBC1D5, FGD5, IQSEC3, FGD6, FGD3, OBSCN, TBC1D2B, V…	2.0621126704250132
GOTERM_BP_FAT	GO:0046578~regulation of Ras protein signal transduction	45	2.2288261515601784	0.004606898909012891	ARFGAP2, AGFG2, ASAP1, AKAP13, RABGAP1L, ASAP3, TTN, ITSN1, ARFGEF2, ARFGEF1, PLEKHG3, TIAM2, PTK2B, SOS1, SOS2, PLEKHG5, GIT2, TBC1D5, IQSEC3, FGD5, FGD6, FGD3, AGAP3, TBC1D9B, OBSCN, ARHGEF2, TBC1D2B, VAV3, ARHGEF1, ARHGEF7, TBC1D10A, ARHGEF18, NF1, ARHGEF5, IGF1, DOCK7, RICTOR, ARHGEF12, PLCE1, PSD, SGSM2, SYDE2, RASGRF1, EVI5L, CRK	1.8254767902123064
Annotation Cluster 38	Enrichment Score: 3.363949230892233
Category	Term	Count	%	Adjusted P-value	Genes	Fold Enrichment
PFAM	PF02138:Beige/BEACH domain	6	0.2971768202080238	0.016319208604681168	WDFY3, LYST, LRBA, NBEA, NBEAL2, NBEAL1	8.708310991957104
UP_SEQ_FEATURE	domain:BEACH	6	0.2971768202080238	0.03827486020646553	WDFY3, LYST, LRBA, NBEA, NBEAL2, NBEAL1	7.239772727272727
INTERPRO	IPR000409:Beige/BEACH	6	0.2971768202080238	0.04258172006325389	WDFY3, LYST, LRBA, NBEA, NBEAL2, NBEAL1	6.60372621564482
Annotation Cluster 39	Enrichment Score: 3.3173666201210583
Category	Term	Count	%	Adjusted P-value	Genes	Fold Enrichment
UP_SEQ_FEATURE	domain:UBA	15	0.7429420505200593	0.004288328240895756	MARK3, LATS1, MARK4, MARK1, MARK2, CBLB, TNRC6C, HUWE1, SNRK, VPS13D, NBR1, UBASH3A, UBAP2L, SIK3, RNF31	3.619886363636364
INTERPRO	IPR015940:Ubiquitin-associated/translation elongation factor EF1B, N-terminal, eukaryote	15	0.7429420505200593	0.01157682883469302	MARK3, LATS1, MARK4, MARK1, MARK2, CBLB, TNRC6C, HUWE1, SNRK, VPS13D, NBR1, UBASH3A, UBAP2L, SIK3, RNF31	3.1446315312594377
INTERPRO	IPR000449:Ubiquitin-associated/translation elongation factor EF1B, N-terminal	13	0.6438831104507181	0.041665031220655346	MARK3, LATS1, MARK4, MARK1, MARK2, CBLB, TNRC6C, HUWE1, VPS13D, NBR1, UBASH3A, UBAP2L, TNK2	3.0122259931011457
PFAM	PF00627:UBA	13	0.6438831104507181	0.07282438916099288	MARK3, LATS1, MARK4, MARK1, MARK2, CBLB, TNRC6C, HUWE1, VPS13D, NBR1, UBASH3A, UBAP2L, TNK2	2.979159023564273
SMART	SM00165:UBA	15	0.7429420505200593	0.04115435686039581	MARK3, LATS1, MARK4, MARK1, MARK2, CBLB, TNRC6C, HUWE1, SNRK, VPS13D, NBR1, UBASH3A, UBAP2L, SIK3, RNF31	2.6191437802907918
Annotation Cluster 40	Enrichment Score: 3.2660685685640254
Category	Term	Count	%	Adjusted P-value	Genes	Fold Enrichment
UP_SEQ_FEATURE	repeat:II	15	0.7429420505200593	1.994625455825627E-5	SCN1A, CACNA1I, SCN2A, ITGB6, SCN9A, CACNA1G, CACNA1H, CACNA1E, SCN11A, SCN8A, CACNA1C, CACNA1D, CACNA1A, SCN4A, CACNA1B	5.569055944055945
UP_SEQ_FEATURE	repeat:III	15	0.7429420505200593	1.994625455825627E-5	SCN1A, CACNA1I, SCN2A, ITGB6, SCN9A, CACNA1G, CACNA1H, CACNA1E, SCN11A, SCN8A, CACNA1C, CACNA1D, CACNA1A, SCN4A, CACNA1B	5.569055944055945
UP_SEQ_FEATURE	repeat:I	15	0.7429420505200593	1.994625455825627E-5	SCN1A, CACNA1I, SCN2A, ITGB6, SCN9A, CACNA1G, CACNA1H, CACNA1E, SCN11A, SCN8A, CACNA1C, CACNA1D, CACNA1A, SCN4A, CACNA1B	5.569055944055945
UP_SEQ_FEATURE	repeat:IV	15	0.7429420505200593	1.994625455825627E-5	SCN1A, CACNA1I, SCN2A, ITGB6, SCN9A, CACNA1G, CACNA1H, CACNA1E, SCN11A, SCN8A, CACNA1C, CACNA1D, CACNA1A, SCN4A, CACNA1B	5.569055944055945
INTERPRO	IPR005821:Ion transport	32	1.58494304110946	2.945640159235374E-4	KCNC2, KCNC1, SCN1A, KCNC4, SCN3A, KCNA5, CNGB3, SCN9A, TRPV6, SCN5A, TRPM3, TRPC4, TRPM7, CACNA1I, SCN2A, ITPR3, TRPM2, ITPR1, TRPM1, KCNH6, CACNA1G, CACNA1H, KCNH7, SCN11A, CACNA1E, SCN8A, CACNA1C, CACNA1D, SCN4A, CACNA1A, KCNH5, CACNA1B	2.561445320007688
PFAM	PF00520:Ion_trans	32	1.58494304110946	6.478964832654643E-4	KCNC2, KCNC1, SCN1A, KCNC4, SCN3A, KCNA5, CNGB3, SCN9A, TRPV6, SCN5A, TRPM3, TRPC4, TRPM7, CACNA1I, SCN2A, ITPR3, TRPM2, ITPR1, TRPM1, KCNH6, CACNA1G, CACNA1H, KCNH7, SCN11A, CACNA1E, SCN8A, CACNA1C, CACNA1D, SCN4A, CACNA1A, KCNH5, CACNA1B	2.5333268340238853
SP_PIR_KEYWORDS	transport	230	11.391778107974245	5.475375661989634E-5	SLC9A8, SCN3A, AQP4, AQP1, SLC35A2, SLC35A3, ATP2B1, ATCAY, ATP2B2, ATP2B3, ATP2B4, RBM8A, GRIN2D, CEP290, CHRNA4, NUP37, STAM, VPS13A, VPS13B, SLC12A8, OSBP2, SCN2A, GRIN2A, SPIRE2, ERGIC3, SCYL1, RHCG, RAB13, TRAPPC1, CLCN1, SLC2A13, SCN1A, CLCN2, MTX3, AHCTF1, CACNB4, RIMS1, ATP6V0C, SLC29A3, TNKS, STX10, OSBPL5, TRPC4, OSBPL2, OSBPL3, SPNS3, HBA1, ABCG2, ATP2A3, HEPH, GOSR1, CLCN7, ENOX2, AP1…	1.3352478510720494
SP_PIR_KEYWORDS	calcium transport	25	1.2382367508667658	6.556155412729137E-5	CACNB4, ATP2B1, ATP2B2, ATP2B3, ATP2B4, SLC24A4, TRPV6, TRPM3, TRPC4, TRPM7, CACNG7, CACNA1I, SLC24A5, CACNG2, ITPR3, ITPR1, TRPM2, ATP2A3, CACNA1G, CACNA1H, CACNA1E, CACNA1C, CACNA1D, CACNA1A, CACNA1B	2.8514883776091082
GOTERM_CC_FAT	GO:0005891~voltage-gated calcium channel complex	11	0.5448241703813769	0.0012059715754008105	CACNG7, CACNA1I, CACNA1G, CACNA1H, CACNA1E, CACNG2, CACNB4, CACNA1C, CACNA1D, CACNA1A, CACNA1B	4.488061797752809
SP_PIR_KEYWORDS	calcium channel	18	0.8915304606240713	0.0014941773512757717	TRPM3, TRPC4, TRPM7, CACNG7, CACNA1I, CACNG2, CACNB4, ITPR3, ITPR1, TRPM2, CACNA1G, CACNA1H, CACNA1E, TRPV6, CACNA1C, CACNA1D, CACNA1A, CACNA1B	2.8608375198307776
GOTERM_BP_FAT	GO:0006816~calcium ion transport	33	1.634472511144131	0.00848184200073343	CAMK2G, CACNB4, ATP2B1, ATP2B2, ATP2B3, ATP2B4, SLC24A4, PPP3CB, CHRNA4, TRPV6, JPH1, CAMK2A, TRPM3, TRPC4, TRPM7, CACNG7, CACNA1I, SLC24A5, GRIN2A, CACNG2, ITPR3, ITPR1, TRPM2, FYN, ATP2A3, LCK, CACNA1G, CACNA1H, CACNA1E, CACNA1C, CACNA1D, CACNA1A, CACNA1B	1.9797424344556
GOTERM_CC_FAT	GO:0034704~calcium channel complex	11	0.5448241703813769	0.005587215744834895	CACNG7, CACNA1I, CACNA1G, CACNA1H, CACNA1E, CACNG2, CACNB4, CACNA1C, CACNA1D, CACNA1A, CACNA1B	3.6569392426133995
SP_PIR_KEYWORDS	ion transport	86	4.259534422981674	0.005592403073260033	KCNC2, KCNC1, SLC9A8, KCNC4, SCN3A, SLC22A12, GRIK2, GABRB1, GRIK5, PRKG2, CNGB3, ATP2B1, ATP2B2, ATP2B3, ATP2B4, SLC24A4, GRIN2D, SLC25A28, CHRNA4, SLC4A2, SLC22A5, TRPV6, ATP6V0D1, SLC4A4, TRPM3, SLC12A8, TRPM7, SLCO4A1, CACNG7, SCN2A, GRIN2A, SLC24A5, CACNG2, ATP6V1D, TRPM2, TRPM1, KCNT2, KCNH6, KCNH7, GLRA4, SCN11A, KCNH5, CLCN1, SCN1A, CLCN2, CACNB4, KCNA5, ATP6V1G1, ATP5G3, ATP6V0C, TTYH3, …	1.4425176498493135
GOTERM_BP_FAT	GO:0015674~di-, tri-valent inorganic cation transport	37	1.8325903912828134	0.020968619257868304	CAMK2G, CACNB4, ATP2B1, ATP2B2, ATP2B3, ATP2B4, SLC24A4, PPP3CB, CHRNA4, SLC25A28, SLC30A5, TRPV6, JPH1, CAMK2A, FTL, TRPM3, TRPC4, TRPM7, CACNG7, CACNA1I, SLC24A5, GRIN2A, CACNG2, ITPR3, ITPR1, TRPM2, FYN, ATP2A3, LCK, CACNA1G, CACNA1H, HEPH, CACNA1E, CACNA1C, CACNA1D, CACNA1A, CACNA1B	1.7909033661552554
KEGG_PATHWAY	hsa04020:Calcium signaling pathway	36	1.7830609212481425	0.02610099870852811	PHKA2, ADCY3, ADCY1, ADCY8, TNNC1, ERBB3, CAMK2G, ATP2B1, ATP2B2, ATP2B3, ATP2B4, PTK2B, GRIN2D, PDE1A, PPP3CB, PLCD4, PRKACB, CAMK2A, MYLK3, CACNA1I, GRIN2A, ITPR3, ITPR1, PLCE1, PLCG1, GNAQ, ATP2A3, ADRA1B, CACNA1G, CACNA1H, CACNA1E, CACNA1C, CACNA1D, MYLK, CACNA1A, CACNA1B	1.768900742115028
GOTERM_MF_FAT	GO:0005262~calcium channel activity	21	1.040118870728083	0.019974364602647232	TRPM3, TRPC4, TRPM7, CACNG7, CACNA1I, GRIN2A, CACNG2, CACNB4, ITPR3, ITPR1, TRPM2, TRPM1, GRM7, CACNA1G, CACNA1H, CACNA1E, TRPV6, CACNA1C, CACNA1D, CACNA1A, CACNA1B	2.2194065692539375
GOTERM_MF_FAT	GO:0022843~voltage-gated cation channel activity	31	1.5354135710747894	0.04944693674500511	KCNC2, KCNC1, SCN1A, KCNC4, SCN3A, KCNA5, CACNB4, SHKBP1, GRIN2D, SCN9A, SCN5A, CACNG7, CACNA1I, SCN2A, GRIN2A, CACNG2, KCTD10, GRM7, KCNH6, CACNA1G, CACNA1H, KCNH7, SCN11A, CACNA1E, SCN8A, CACNA1C, CACNA1D, SCN4A, CACNA1A, KCNH5, CACNA1B	1.760714832556817
SP_PIR_KEYWORDS	ionic channel	50	2.4764735017335315	0.028018361601969133	KCNC2, KCNC1, KCNC4, SCN3A, GRIK2, GABRB1, GRIK5, CNGB3, GRIN2D, CHRNA4, TRPV6, TRPM3, TRPM7, CACNG7, SCN2A, GRIN2A, CACNG2, TRPM2, TRPM1, KCNT2, KCNH6, KCNH7, SCN11A, GLRA4, KCNH5, CLCN1, SCN1A, CLCN2, KCNA5, CACNB4, TTYH3, SCN9A, SCN5A, GABRP, TRPC4, CACNA1I, GRIA4, ITPR3, ITPR1, KCNN4, KCNN2, CACNA1G, CACNA1H, CACNA1E, SCN8A, CACNA1C, CACNA1D, CACNA1A, SCN4A, CACNA1B	1.524380579224995
SP_PIR_KEYWORDS	voltage-gated channel	28	1.3868251609707776	0.028746636745250465	CLCN1, KCNC2, KCNC1, SCN1A, KCNC4, CLCN2, SCN3A, KCNA5, CACNB4, SCN9A, SCN5A, CACNG7, CACNA1I, SCN2A, CACNG2, KCNH6, CACNA1G, CACNA1H, KCNH7, SCN11A, CACNA1E, SCN8A, CACNA1C, CACNA1D, CACNA1A, SCN4A, KCNH5, CACNA1B	1.809744623655914
GOTERM_CC_FAT	GO:0034703~cation channel complex	26	1.2877662209014362	0.04900367710194764	KCNC2, KCNC1, KCNC4, SCN1A, SCN3A, KCNA5, CACNB4, SHKBP1, SCN9A, SCN5A, CACNG7, CACNA1I, SCN2A, CACNG2, KCNN4, KCTD10, CACNA1G, CACNA1H, SCN11A, CACNA1E, SCN8A, CACNA1C, CACNA1D, CACNA1A, SCN4A, CACNA1B	1.7680243445692883
Annotation Cluster 41	Enrichment Score: 3.2269544703732724
Category	Term	Count	%	Adjusted P-value	Genes	Fold Enrichment
SP_PIR_KEYWORDS	bromodomain	15	0.7429420505200593	3.1288924446737365E-4	TAF1, ZMYND11, CECR2, ZMYND8, PHIP, BRWD1, TRIM33, BRPF3, BPTF, PBRM1, BAZ2B, SMARCA2, BRD9, ATAD2B, BRD8	3.728869416873449
INTERPRO	IPR001487:Bromodomain	15	0.7429420505200593	0.0071668729383418395	TAF1, ZMYND11, CECR2, ZMYND8, PHIP, BRWD1, TRIM33, BRPF3, BPTF, PBRM1, BAZ2B, SMARCA2, BRD9, ATAD2B, BRD8	3.3018631078224097
PFAM	PF00439:Bromodomain	15	0.7429420505200593	0.013434233407635832	TAF1, ZMYND11, CECR2, ZMYND8, PHIP, BRWD1, TRIM33, BRPF3, BPTF, PBRM1, BAZ2B, SMARCA2, BRD9, ATAD2B, BRD8	3.2656166219839147
INTERPRO	IPR018359:Bromodomain, conserved site	13	0.6438831104507181	0.026993826320813374	TAF1, CECR2, PHIP, BRWD1, TRIM33, BRPF3, BPTF, PBRM1, BAZ2B, SMARCA2, BRD9, ATAD2B, BRD8	3.179571881606765
SMART	SM00297:BROMO	15	0.7429420505200593	0.03151405598835122	TAF1, ZMYND11, CECR2, ZMYND8, PHIP, BRWD1, TRIM33, BRPF3, BPTF, PBRM1, BAZ2B, SMARCA2, BRD9, ATAD2B, BRD8	2.7501009693053313
Annotation Cluster 42	Enrichment Score: 3.1337886321338253
Category	Term	Count	%	Adjusted P-value	Genes	Fold Enrichment
SP_PIR_KEYWORDS	ubl conjugation pathway	88	4.358593363051015	3.383590215122467E-5	UCHL1, VPRBP, LNX1, CNOT4, CUL7, DCAF10, BTBD1, KLHL21, FBXL14, E4F1, FBXO21, USP15, FBXL16, CUL1, FBXL17, FBXL18, ANAPC1, ZC3HC1, ANAPC5, ANAPC4, UBR4, UBR3, RFWD2, DCAF5, MIB1, UBE2O, KDM2B, UHRF2, ATG4D, KDM2A, UBR7, TRIM33, HUWE1, KLHL15, ATG4A, MIB2, FBXL5, KLHL13, KLHL12, CAND2, FBXL4, UCHL3, CAND1, AMFR, ANAPC7, PIAS1, ASB5, PMEPA1, ZFAND5, DNAH12, UBE3B, USP4, RFFL, UBE2QL1, MYCBP2, RBX1,…	1.6761597693136447
GOTERM_BP_FAT	GO:0051603~proteolysis involved in cellular protein catabolic process	99	4.903417533432393	0.01528931660537236	PPP2R5C, VPRBP, LNX1, CNOT4, USP53, USP54, CUL7, BTBD1, FBXO21, RPS27A, CUL1, ANAPC1, ZC3HC1, ANAPC5, ANAPC4, UBR4, UBR3, MIB1, UHRF2, KDM2B, UBR7, TRIM33, HUWE1, KDM2A, MIB2, BACE1, FBXL5, FBXL4, AMFR, PIAS1, ANAPC7, ASB5, DERL2, DNAH12, RFFL, UBE2QL1, RBX1, FBXW7, PSMB1, OTUD7B, FBXO42, RNF167, HECTD1, NPLOC4, SHPRH, UFSP2, HACE1, MARCH11, CBLB, NEDD4, UBA3, PSMC1, SMURF1, UCHL1, KLHL21, E4F1, …	1.405617128463476
GOTERM_BP_FAT	GO:0044257~cellular protein catabolic process	99	4.903417533432393	0.017152012566583386	PPP2R5C, VPRBP, LNX1, CNOT4, USP53, USP54, CUL7, BTBD1, FBXO21, RPS27A, CUL1, ANAPC1, ZC3HC1, ANAPC5, ANAPC4, UBR4, UBR3, MIB1, UHRF2, KDM2B, UBR7, TRIM33, HUWE1, KDM2A, MIB2, BACE1, FBXL5, FBXL4, AMFR, PIAS1, ANAPC7, ASB5, DERL2, DNAH12, RFFL, UBE2QL1, RBX1, FBXW7, PSMB1, OTUD7B, FBXO42, RNF167, HECTD1, NPLOC4, SHPRH, UFSP2, HACE1, MARCH11, CBLB, NEDD4, UBA3, PSMC1, SMURF1, UCHL1, KLHL21, E4F1, …	1.3986240084213692
GOTERM_BP_FAT	GO:0043632~modification-dependent macromolecule catabolic process	95	4.70529965329371	0.017256296855369224	PPP2R5C, UCHL1, VPRBP, CNOT4, LNX1, USP53, USP54, CUL7, BTBD1, KLHL21, FBXL14, E4F1, FBXO21, USP15, FBXL16, CUL1, RPS27A, FBXL17, FBXL18, ANAPC1, ZC3HC1, ANAPC5, ANAPC4, UBR4, UBR3, ERLIN1, RFWD2, MIB1, UBE2O, KDM2B, ATG4D, UHRF2, KDM2A, UBR7, TRIM33, HUWE1, KLHL15, ATG4A, MIB2, UBC, FBXL5, KLHL13, KLHL12, CAND2, FBXL4, UCHL3, CAND1, AMFR, ANAPC7, PIAS1, ASB5, DERL2, DNAH12, UBE3B, USP4, RFFL, UB…	1.4099210981314565
GOTERM_BP_FAT	GO:0019941~modification-dependent protein catabolic process	95	4.70529965329371	0.017256296855369224	PPP2R5C, UCHL1, VPRBP, CNOT4, LNX1, USP53, USP54, CUL7, BTBD1, KLHL21, FBXL14, E4F1, FBXO21, USP15, FBXL16, CUL1, RPS27A, FBXL17, FBXL18, ANAPC1, ZC3HC1, ANAPC5, ANAPC4, UBR4, UBR3, ERLIN1, RFWD2, MIB1, UBE2O, KDM2B, ATG4D, UHRF2, KDM2A, UBR7, TRIM33, HUWE1, KLHL15, ATG4A, MIB2, UBC, FBXL5, KLHL13, KLHL12, CAND2, FBXL4, UCHL3, CAND1, AMFR, ANAPC7, PIAS1, ASB5, DERL2, DNAH12, UBE3B, USP4, RFFL, UB…	1.4099210981314565
GOTERM_BP_FAT	GO:0030163~protein catabolic process	101	5.0024764735017335	0.021050325671345904	PPP2R5C, VPRBP, LNX1, CNOT4, USP53, USP54, CUL7, BTBD1, FBXO21, RPS27A, CUL1, ANAPC1, ZC3HC1, ANAPC5, ANAPC4, UBR4, UBR3, MIB1, KDM2B, UHRF2, UBR7, TRIM33, HUWE1, KDM2A, MIB2, BACE1, FBXL5, FBXL4, AMFR, PIAS1, ANAPC7, ASB5, DERL2, DNAH12, RFFL, UBE2QL1, RBX1, ACE, FBXW7, PSMB1, OTUD7B, FBXO42, RNF167, HECTD1, NPLOC4, SHPRH, UFSP2, HACE1, MARCH11, CBLB, NEDD4, UBA3, PSMC1, SMURF1, UCHL1, KLHL21, E…	1.38329270169357
GOTERM_BP_FAT	GO:0009057~macromolecule catabolic process	122	6.042595344229817	0.025142622389384472	PPP2R5C, VPRBP, CNOT4, LNX1, USP53, USP54, CUL7, RBM8A, BTBD1, FBXO21, CUL1, RPS27A, ANAPC1, ZC3HC1, ANAPC5, ANAPC4, UBR4, CECR2, UBR3, MIB1, ADAMTS9, KDM2B, UHRF2, KDM2A, UBR7, TRIM33, HUWE1, MIB2, MGAM, BACE1, FBXL5, FBXL4, PIAS1, AMFR, ANAPC7, ASB5, DERL2, DNAH12, RFFL, UBE2QL1, LIN28B, CHIT1, RBX1, FBXW7, ACE, PSMB1, EIF3E, OTUD7B, FBXO42, RNF167, HECTD1, NPLOC4, SHPRH, UFSP2, SMG5, HACE1, SM…	1.3307359614522491
GOTERM_BP_FAT	GO:0044265~cellular macromolecule catabolic process	114	5.646359583952452	0.028585159313861852	PPP2R5C, VPRBP, LNX1, CNOT4, USP53, USP54, CUL7, RBM8A, BTBD1, FBXO21, RPS27A, CUL1, ANAPC1, ZC3HC1, ANAPC5, ANAPC4, UBR4, CECR2, UBR3, MIB1, KDM2B, UHRF2, KDM2A, UBR7, TRIM33, HUWE1, MIB2, BACE1, FBXL5, FBXL4, PIAS1, AMFR, ANAPC7, ASB5, DERL2, DNAH12, RFFL, UBE2QL1, LIN28B, RBX1, FBXW7, PSMB1, EIF3E, OTUD7B, FBXO42, RNF167, HECTD1, NPLOC4, SHPRH, UFSP2, SMG5, HACE1, SMG1, MARCH11, ATM, CBLB, DCP…	1.3395222791626857
Annotation Cluster 43	Enrichment Score: 3.1287701059185675
Category	Term	Count	%	Adjusted P-value	Genes	Fold Enrichment
SP_PIR_KEYWORDS	rna-binding	91	4.507181773155027	6.145360441456305E-5	XPO1, CPEB3, DICER1, KIAA0430, SYNCRIP, CPEB1, ZNF638, YBX1, RPS3, CNOT4, NONO, DGCR8, RAVER2, RBM8A, PCBP2, PUM1, RPL11, LSM3, PUM2, RPL12, PTBP2, RC3H1, RBMS1, NOL6, PTBP1, ANKHD1-EIF4EBP3, MBNL2, MBNL1, DIS3L, PPARGC1A, HNRNPR, EIF4G1, SLTM, KDM2B, LARP4, PTRF, FAM120A, EIF4A2, SERBP1, CELF4, ESRP1, CELF3, SNRPA, CELF2, CELF1, THOC5, CPSF3, THOC2, XRN1, THOC1, RALYL, HDLBP, SETD1B, SNRPB2, IGF…	1.6337972296893668
UP_SEQ_FEATURE	domain:RRM 1	25	1.2382367508667658	0.00874195280090262	CPEB3, SNRPB2, SYNCRIP, IGF2BP1, CPEB1, ZNF638, IGF2BP3, HNRNPA3, NONO, HNRNPM, A1CF, RAVER2, PTBP2, RBMS1, PTBP1, HNRNPR, HNRNPH3, CELF4, ESRP1, CPNE1, CELF3, RBM19, CELF2, SNRPA, CELF1	2.3893639363936394
UP_SEQ_FEATURE	domain:RRM 2	25	1.2382367508667658	0.00874195280090262	CPEB3, SNRPB2, SYNCRIP, IGF2BP1, CPEB1, ZNF638, IGF2BP3, HNRNPA3, NONO, HNRNPM, A1CF, RAVER2, PTBP2, RBMS1, PTBP1, HNRNPR, HNRNPH3, CELF4, ESRP1, CPNE1, CELF3, RBM19, CELF2, SNRPA, CELF1	2.3893639363936394
INTERPRO	IPR000504:RNA recognition motif, RNP-1	42	2.080237741456166	0.02680499649106516	RALYL, ENOX2, CPEB3, SETD1B, KIAA0430, SNRPB2, SYNCRIP, IGF2BP1, IGF2BP3, ZNF638, CPEB1, CNOT4, NONO, HNRNPA3, HNRNPM, TNRC6C, EIF3B, A1CF, RAVER2, RBM8A, PTBP2, TNRC6A, RBMS1, PTBP1, MTHFSD, U2AF1L4, HNRNPR, PPARGC1A, ABCB5, EIF4B, SLTM, HNRNPH3, LARP4, CELF4, CELF3, CPNE1, ESRP1, SNRPA, CELF2, RBM19, CELF1, ENOX1	1.7526477160005212
PFAM	PF00076:RRM_1	42	2.080237741456166	0.04355171389294077	RALYL, ENOX2, CPEB3, SETD1B, KIAA0430, SNRPB2, SYNCRIP, IGF2BP1, IGF2BP3, ZNF638, CPEB1, CNOT4, NONO, HNRNPA3, HNRNPM, TNRC6C, EIF3B, A1CF, RAVER2, RBM8A, PTBP2, TNRC6A, RBMS1, PTBP1, MTHFSD, U2AF1L4, HNRNPR, PPARGC1A, ABCB5, EIF4B, SLTM, HNRNPH3, LARP4, CELF4, CELF3, CPNE1, ESRP1, SNRPA, CELF2, RBM19, CELF1, ENOX1	1.7499955103454468
Annotation Cluster 44	Enrichment Score: 3.1186796394634797
Category	Term	Count	%	Adjusted P-value	Genes	Fold Enrichment
UP_SEQ_FEATURE	domain:C2	22	1.0896483407627537	0.006695187502247291	C2CD2, DAB2IP, WWC1, WWC2, ITSN1, PRKCD, RASAL2, CADPS, PLCE1, SYDE2, PLCG1, CADPS2, PLCH2, RASAL3, WWC3, PLCH1, PLA2G4F, PLCD4, CC2D1B, NEDD4L, SMURF1, SYNGAP1	2.6545833333333335
INTERPRO	IPR000008:C2 calcium-dependent membrane targeting	31	1.5354135710747894	0.021046467320415707	SYT1, WWC2, SYT6, RIMS2, ITSN1, RIMS1, RASAL2, MCTP2, PLCH2, RASAL3, PLCH1, PLCD4, CC2D1B, NEDD4L, DAB2IP, C2CD2, RPGRIP1L, PRKCD, PCLO, CADPS, PLCE1, UNC13D, CADPS2, PLCG1, SYDE2, NEDD4, CPNE1, PLA2G4F, SMURF1, SYNGAP1, UNC13C	1.9923650869585348
PFAM	PF00168:C2	31	1.5354135710747894	0.03919380012089413	SYT1, WWC2, SYT6, RIMS2, ITSN1, RIMS1, RASAL2, MCTP2, PLCH2, RASAL3, PLCH1, PLCD4, CC2D1B, NEDD4L, DAB2IP, C2CD2, RPGRIP1L, PRKCD, PCLO, CADPS, PLCE1, UNC13D, CADPS2, PLCG1, SYDE2, NEDD4, CPNE1, PLA2G4F, SMURF1, SYNGAP1, UNC13C	1.9849826525784577
PFAM	PF00168:C2 domain	19	0.9410599306587419	0.04131335471653241	C2CD2, DAB2IP, ITSN1, RASAL2, CADPS, PLCE1, PLCG1, CADPS2, NEDD4, PLCH2, RASAL3, PLCH1, CPNE1, PLA2G4F, PLCD4, CC2D1B, NEDD4L, SMURF1, SYNGAP1	2.506938012836136
Annotation Cluster 45	Enrichment Score: 2.9845296687514975
Category	Term	Count	%	Adjusted P-value	Genes	Fold Enrichment
GOTERM_CC_FAT	GO:0005912~adherens junction	37	1.8325903912828134	3.4290825900251676E-4	OPRM1, PARD3, LIMA1, SHROOM3, BCAR1, FERMT2, LMO7, ABI2, KEAP1, PTK2, PTK2B, ILK, SSX2IP, DLG5, MLLT4, LRRC7, APC, PTPRK, NF2, LIMK1, ARHGEF7, EVL, TRIM25, ACTN2, NEXN, ARHGAP26, VASP, GAK, CTNNA2, PRUNE, NRAP, ITGA6, EPB41L5, ZNF384, SYNM, TJP2, SPTAN1	2.1426875679594057
GOTERM_CC_FAT	GO:0070161~anchoring junction	38	1.8821198613174839	0.001283357644702554	OPRM1, PARD3, LIMA1, SHROOM3, BCAR1, FERMT2, LMO7, ABI2, KEAP1, PTK2, PTK2B, ILK, SSX2IP, DLG5, MLLT4, LRRC7, APC, PTPRK, NF2, LIMK1, ARHGEF7, EVL, TRIM25, ACTN2, NEXN, VASP, ARHGAP26, GAK, CTNNA2, PRUNE, NRAP, ITGA6, EPB41L5, PKP4, ZNF384, SYNM, TJP2, SPTAN1	1.9830970734256599
GOTERM_CC_FAT	GO:0016323~basolateral plasma membrane	38	1.8821198613174839	0.017489320264774344	OPRM1, LIMA1, CADM1, ERBB3, BCAR1, FERMT2, CASK, KEAP1, AQP1, PTK2, ANK1, MACF1, ANK2, ANK3, PTK2B, DMD, ILK, SLC4A2, LRRC7, DLG1, SLC12A2, LIMK1, ARHGEF7, ATP1A1, TRIM25, ACTN2, EVL, NEXN, ARHGAP26, VASP, GAK, CTNNA2, PRUNE, RHCG, NRAP, ITGA6, ZNF384, DST	1.6802595893064702
GOTERM_CC_FAT	GO:0030055~cell-substrate junction	24	1.188707280832095	0.02596201842402346	OPRM1, LIMA1, LIMK1, ARHGEF7, BCAR1, FERMT2, TRIM25, KEAP1, ACTN2, EVL, NEXN, ARHGAP26, VASP, GAK, PTK2, PRUNE, MACF1, NRAP, PTK2B, DMD, ILK, ZNF384, DST, LRRC7	1.9234550561797752
Annotation Cluster 46	Enrichment Score: 2.905339385139012
Category	Term	Count	%	Adjusted P-value	Genes	Fold Enrichment
GOTERM_BP_FAT	GO:0007018~microtubule-based movement	35	1.733531451213472	1.724066108532707E-5	KIFC2, DNAH9, DNAH12, TUBB2B, DNAH17, UCHL1, DNAH3, DNAH2, DNAH8, DNAH6, MACF1, KIF7, KLC1, KIF6, TUBE1, KIF21A, TUBA1A, NEFL, KIF21B, NEFM, TUBB3, KIF2A, KIF3A, KIF5A, KIF5C, KTN1, KIF16B, BICD2, TUBA8, KIF1B, RHOT1, RHOT2, DST, KIF26B, ACTR10	2.638594770513363
GOTERM_MF_FAT	GO:0003777~microtubule motor activity	22	1.0896483407627537	0.0059804028301124745	KIFC2, BBS4, DNAH9, KIF3A, DNAH12, KIF5A, DNAH17, KIF5C, DNAH3, DNAH2, KIF16B, DNAH8, DNAH6, NPHP3, KIF1B, KIF7, KIF6, KLC1, KIF21A, KIF21B, KIF2A, KIF26B	2.3854846118511714
Annotation Cluster 47	Enrichment Score: 2.6517945113626977
Category	Term	Count	%	Adjusted P-value	Genes	Fold Enrichment
GOTERM_BP_FAT	GO:0001655~urogenital system development	30	1.4858841010401187	0.001327263807901713	HNF1B, HOXA13, HOXA11, TP63, HOXB13, SHH, ALDH1A2, BDNF, ACE, GPC3, ILK, CEP290, ROBO2, RARB, PCSK5, APC, BMP4, ODC1, KIF3A, SOX11, ARID5B, NF1, RPGRIP1L, LEF1, NID1, GZF1, PLCE1, EYA1, HOXC11, SALL1	2.323334096633845
GOTERM_BP_FAT	GO:0001822~kidney development	27	1.337295690936107	0.0020175996889023606	HNF1B, HOXA11, SHH, ALDH1A2, BDNF, ACE, GPC3, ILK, CEP290, ROBO2, RARB, PCSK5, APC, BMP4, ODC1, KIF3A, SOX11, ARID5B, NF1, RPGRIP1L, LEF1, NID1, GZF1, PLCE1, EYA1, HOXC11, SALL1	2.3959382871536525
GOTERM_BP_FAT	GO:0060562~epithelial tube morphogenesis	19	0.9410599306587419	0.01988628144409399	BMP4, BBS4, SHROOM3, HOXA11, PTK7, SHANK3, SHH, VASP, GZF1, MIB1, EYA1, GPC3, HOXA5, FOXF1, ILK, ZIC5, TFAP2A, APAF1, HECTD1	2.4158051054550924
Annotation Cluster 48	Enrichment Score: 2.6512844709903303
Category	Term	Count	%	Adjusted P-value	Genes	Fold Enrichment
GOTERM_CC_FAT	GO:0031410~cytoplasmic vesicle	102	5.052005943536404	0.0029827879996212614	SYT1, A2M, CADM1, LMAN2L, C16ORF70, SYT6, ITSN1, SHH, BTK, BDNF, DAB2, PICALM, DMXL2, F8, ACTN2, PCLO, SPAG9, MIB1, UNC13D, RHCG, SCYL1, ARRB2, BACE1, PI4K2A, RAB13, DST, PAM, RAB7A, AFTPH, GNAI3, COPZ1, RFFL, SYPL2, ECE2, SLC30A5, AP2M1, FN1, SREBF1, P4HB, TAOK2, WIPI1, MARCH11, ATM, DVL1, NOTCH1, FNBP1, CCT4, CADPS2, HSP90AB1, AP1B1, GRIP1, HPS1, NAP1L1, ESD, MAPKAP1, GOPC, NPC1L1, NECAP1, SNTB…	1.426113094613042
GOTERM_CC_FAT	GO:0031982~vesicle	103	5.101535413571074	0.007398248434226651	SYT1, A2M, CADM1, LMAN2L, C16ORF70, SYT6, ITSN1, SHH, BTK, BDNF, DAB2, PICALM, DMXL2, F8, ACTN2, PCLO, SPAG9, MIB1, UNC13D, RHCG, SCYL1, ARRB2, BACE1, PI4K2A, RAB13, DST, PAM, RAB7A, AFTPH, GNAI3, COPZ1, RFFL, SYPL2, ECE2, SLC30A5, AP2M1, FN1, BMP4, SREBF1, P4HB, TAOK2, WIPI1, MARCH11, ATM, DVL1, NOTCH1, FNBP1, CCT4, CADPS2, HSP90AB1, AP1B1, GRIP1, HPS1, NAP1L1, ESD, MAPKAP1, GOPC, NPC1L1, NECAP1…	1.3799115378165352
Annotation Cluster 49	Enrichment Score: 2.647586746424678
Category	Term	Count	%	Adjusted P-value	Genes	Fold Enrichment
UP_SEQ_FEATURE	short sequence motif:Antp-type hexapeptide	11	0.5448241703813769	0.0067301134794987005	HOXC6, HOXB3, HOXA1, HOXA2, HOXA4, HOXB7, HOXA5, HOXC4, HOXB5, HOXC5, HOXA7	4.616666666666666
INTERPRO	IPR001827:Homeobox protein, antennapedia type, conserved site	11	0.5448241703813769	0.012390387913172818	HOXC6, HOXB3, HOXA1, HOXA2, HOXA4, HOXB7, HOXA5, HOXC4, HOXB5, HOXC5, HOXA7	4.035610465116279
Annotation Cluster 50	Enrichment Score: 2.6160892131367777
Category	Term	Count	%	Adjusted P-value	Genes	Fold Enrichment
INTERPRO	IPR000330:SNF2-related	14	0.6934125804853888	0.0028137905506463445	BTAF1, SHPRH, RAD54L, CHD9, CHD8, CHD7, CHD1L, CHD2, CHD1, CHD6, SMARCA2, SRCAP, EP400, CHD3	3.852173625792812
PFAM	PF00176:SNF2_N	14	0.6934125804853888	0.005397252447833623	BTAF1, SHPRH, RAD54L, CHD9, CHD8, CHD7, CHD1L, CHD2, CHD1, CHD6, SMARCA2, SRCAP, EP400, CHD3	3.809886058981234
UP_SEQ_FEATURE	domain:Chromo 2	7	0.3467062902426944	0.00858417808654055	CHD9, CHD8, CHD7, CHD2, CHD1, CHD6, CHD3	7.507912457912458
INTERPRO	IPR000953:Chromo domain	12	0.5943536404160475	0.03359458481450417	CHD9, CHD8, CHD7, ARID4A, ARID4B, CHD2, CHD1, CBX8, CHD6, KAT5, MPHOSPH8, CHD3	3.30186310782241
Annotation Cluster 51	Enrichment Score: 2.5599188726990545
Category	Term	Count	%	Adjusted P-value	Genes	Fold Enrichment
UP_SEQ_FEATURE	zinc finger region:PHD-type	15	0.7429420505200593	0.04526171915193111	ING4, ZMYND11, RAI1, ING3, SHPRH, ZMYND8, PHF3, PHF2, KDM2B, UHRF2, KDM2A, TRIM33, BRPF3, BAZ2B, PHF8	2.7845279720279725
INTERPRO	IPR001965:Zinc finger, PHD-type	22	1.0896483407627537	0.048797566038589424	DPF2, DPF3, ING4, ZMYND11, ING3, RAI1, SHPRH, ZMYND8, PHF3, UHRF2, KDM2B, PHF2, KDM2A, TRIM33, BRPF3, UBR7, BPTF, MTF2, KDM4B, BAZ2B, PHF8, CHD3	2.152325581395349
Annotation Cluster 52	Enrichment Score: 2.541582951313931
Category	Term	Count	%	Adjusted P-value	Genes	Fold Enrichment
UP_SEQ_FEATURE	repeat:Kelch 4	19	0.9410599306587419	0.020110675854499327	MEGF8, LZTR1, KBTBD12, KEAP1, TTN, KLHDC7A, KLHL2, KLHL5, KLHL18, KLHL15, KLHL14, KLHL13, KBTBD8, KLHL12, KLHL21, KLHL30, KLHL24, FBXO42, KLHL35	2.620108225108225
SP_PIR_KEYWORDS	kelch repeat	19	0.9410599306587419	0.0031231044510755535	MEGF8, LZTR1, KBTBD12, KEAP1, TTN, KLHDC7A, KLHL2, KLHL5, KLHL18, KLHL15, KLHL14, KLHL13, KBTBD8, KLHL12, KLHL21, KLHL30, KLHL24, FBXO42, KLHL35	2.594452805542935
UP_SEQ_FEATURE	repeat:Kelch 1	19	0.9410599306587419	0.023456953038477835	MEGF8, LZTR1, KBTBD12, KEAP1, TTN, KLHDC7A, KLHL2, KLHL5, KLHL18, KLHL15, KLHL14, KLHL13, KBTBD8, KLHL12, KLHL21, KLHL30, KLHL24, FBXO42, KLHL35	2.583205292360222
UP_SEQ_FEATURE	repeat:Kelch 3	19	0.9410599306587419	0.023456953038477835	MEGF8, LZTR1, KBTBD12, KEAP1, TTN, KLHDC7A, KLHL2, KLHL5, KLHL18, KLHL15, KLHL14, KLHL13, KBTBD8, KLHL12, KLHL21, KLHL30, KLHL24, FBXO42, KLHL35	2.583205292360222
UP_SEQ_FEATURE	repeat:Kelch 2	19	0.9410599306587419	0.023456953038477835	MEGF8, LZTR1, KBTBD12, KEAP1, TTN, KLHDC7A, KLHL2, KLHL5, KLHL18, KLHL15, KLHL14, KLHL13, KBTBD8, KLHL12, KLHL21, KLHL30, KLHL24, FBXO42, KLHL35	2.583205292360222
Annotation Cluster 53	Enrichment Score: 2.4983267487648706
Category	Term	Count	%	Adjusted P-value	Genes	Fold Enrichment
UP_SEQ_FEATURE	domain:Ras-GAP	7	0.3467062902426944	0.10202492242000405	RASAL2, DAB2IP, GAPVD1, NF1, RASAL3, IQGAP2, SYNGAP1	4.826515151515151
INTERPRO	IPR001936:Ras GTPase-activating protein	7	0.3467062902426944	0.10018489806425368	RASAL2, DAB2IP, GAPVD1, NF1, RASAL3, IQGAP2, SYNGAP1	4.402484143763213
PFAM	PF00616:RasGAP	7	0.3467062902426944	0.1665479300032744	RASAL2, DAB2IP, GAPVD1, NF1, RASAL3, IQGAP2, SYNGAP1	4.354155495978552
PFAM	PF00616:GTPase-activator protein for Ras-like GTPase	7	0.3467062902426944	0.1665479300032744	RASAL2, DAB2IP, GAPVD1, NF1, RASAL3, IQGAP2, SYNGAP1	4.354155495978552
SMART	SM00323:RasGAP	7	0.3467062902426944	0.14554782573568392	RASAL2, DAB2IP, GAPVD1, NF1, RASAL3, IQGAP2, SYNGAP1	3.6668012924071083
Annotation Cluster 54	Enrichment Score: 2.453137436141301
Category	Term	Count	%	Adjusted P-value	Genes	Fold Enrichment
GOTERM_BP_FAT	GO:0007517~muscle organ development	51	2.526002971768202	9.126234371903408E-5	MEF2C, BMP10, POU6F1, AEBP1, TNNC1, TP63, TTN, HOXD10, MKL2, RARB, NRG1, JPH1, COL11A1, ARID5B, MBNL1, CACNG2, SGCE, ZFAND5, MYL2, ERBB3, MYL3, FHL1, MYL1, CACNB4, SOX6, TPM1, GJC1, MUSK, DMD, PPP3CB, OBSL1, NKX2-5, MYF6, TBX5, MYF5, NF1, MSTN, MYLPF, IGF1, TNNI3, FOXP1, DVL1, FOXP2, COL19A1, MAPK12, NEB, MEOX2, ITGA7, CACNA1H, TCF12, MYH10	2.0590686069693316
GOTERM_BP_FAT	GO:0060537~muscle tissue development	35	1.733531451213472	1.7561389057874077E-4	ZFAND5, BMP10, MYL2, TNNC1, ERBB3, MYL3, TP63, CACNB4, TTN, TPM1, HOXD10, GJC1, MUSK, DMD, PPP3CB, OBSL1, MKL2, RARB, NRG1, COL11A1, NKX2-5, MYF6, TBX5, NF1, MYF5, MYLPF, MBNL1, CACNG2, TNNI3, FOXP1, DVL1, FOXP2, COL19A1, MEOX2, MYH10	2.38528967254408
GOTERM_BP_FAT	GO:0014706~striated muscle tissue development	32	1.58494304110946	9.539805859961614E-4	BMP10, MYL2, ERBB3, TNNC1, MYL3, CACNB4, TTN, TPM1, HOXD10, GJC1, MUSK, DMD, PPP3CB, OBSL1, MKL2, RARB, NRG1, COL11A1, NKX2-5, MYF6, TBX5, MYF5, MYLPF, CACNG2, MBNL1, TNNI3, FOXP1, FOXP2, DVL1, COL19A1, MEOX2, MYH10	2.2907944034036785
GOTERM_BP_FAT	GO:0035051~cardiac cell differentiation	13	0.6438831104507181	0.002091274736234716	BMP10, MYL2, TBX5, SOX6, TTN, FOXP1, ECE2, MYOCD, OBSL1, RARB, NRG1, NKX2-5, MYH10	3.9551997121266638
GOTERM_BP_FAT	GO:0042692~muscle cell differentiation	30	1.4858841010401187	0.005952345691114691	FGF6, BMP10, MYL2, CACNB4, SOX6, TTN, TPM1, TCF7L2, SHH, ACTG1, MUSK, FOXF1, PPP3CB, OBSL1, RARB, MKL2, NRG1, NKX2-5, BMP4, TBX5, IGF1, CACNG2, MBNL1, FOXP1, DVL1, KRT19, SYNE1, MAPK12, CACNA1H, MYH10	2.1121219060307683
GOTERM_BP_FAT	GO:0048738~cardiac muscle tissue development	17	0.8420009905894007	0.022676399143638726	BMP10, MYL2, TNNC1, MYL3, TBX5, TNNI3, TTN, TPM1, FOXP1, GJC1, OBSL1, RARB, MKL2, NRG1, NKX2-5, COL11A1, MYH10	2.5407220822837955
GOTERM_BP_FAT	GO:0055007~cardiac muscle cell differentiation	10	0.49529470034670625	0.025260753566509142	BMP10, MYL2, TBX5, OBSL1, RARB, NRG1, TTN, NKX2-5, FOXP1, MYH10	3.703865951155405
Annotation Cluster 55	Enrichment Score: 2.423548118512044
Category	Term	Count	%	Adjusted P-value	Genes	Fold Enrichment
INTERPRO	IPR000048:IQ calmodulin-binding region	27	1.337295690936107	4.6807883171384734E-4	CEP97, MYO5A, CAMTA1, SCN1A, SCN3A, UBE3B, IQGAP2, MYO9B, MYO9A, SCN9A, IQSEC3, SCN5A, MYO5B, OBSCN, MYO1B, MYO3B, SCN2A, MYO1G, MYO1H, MYO10, MYO18B, RASGRF1, SCN8A, MYH14, SCN4A, GAP43, MYH10	2.7325763650944084
PFAM	PF00612:IQ	27	1.337295690936107	9.155345237974455E-4	CEP97, MYO5A, CAMTA1, SCN1A, SCN3A, UBE3B, IQGAP2, MYO9B, MYO9A, SCN9A, IQSEC3, SCN5A, MYO5B, OBSCN, MYO1B, MYO3B, SCN2A, MYO1G, MYO1H, MYO10, MYO18B, RASGRF1, SCN8A, MYH14, SCN4A, GAP43, MYH10	2.702579273365998
SP_PIR_KEYWORDS	myosin	17	0.8420009905894007	5.468561222822244E-4	MYO5A, MYL2, MYL3, MYO1B, MYO3B, MYL1, MYO1G, MYLPF, MYO9B, MYL12B, MYO1H, MYO9A, MYO18B, MYO10, MYH14, MYO5B, MYH10	3.231686827956989
SMART	SM00015:IQ	27	1.337295690936107	0.007298506811782679	CEP97, MYO5A, CAMTA1, SCN1A, SCN3A, UBE3B, IQGAP2, MYO9B, MYO9A, SCN9A, IQSEC3, SCN5A, MYO5B, OBSCN, MYO1B, MYO3B, SCN2A, MYO1G, MYO1H, MYO10, MYO18B, RASGRF1, SCN8A, MYH14, SCN4A, GAP43, MYH10	2.2759456297699296
GOTERM_CC_FAT	GO:0016459~myosin complex	18	0.8915304606240713	0.0076131909409176135	MYO5A, MYL2, MYO1B, MYL3, MYBPC1, MYO3B, MYL1, MYO1G, MYLPF, MYO9B, MYL12B, MYO1H, MYO9A, MYO18B, MYO10, MYH14, MYO5B, MYH10	2.485695764909248
Annotation Cluster 56	Enrichment Score: 2.407745227033577
Category	Term	Count	%	Adjusted P-value	Genes	Fold Enrichment
KEGG_PATHWAY	hsa05210:Colorectal cancer	21	1.040118870728083	0.031141897241314664	FZD8, MSH2, FZD1, TP53, MLH1, LEF1, MAPK10, TCF7L2, RALGDS, TCF7L1, FZD7, DVL1, FOS, RAC3, SOS1, SOS2, MAPK9, MAPK8, AXIN2, PIK3R1, APC	2.1619897959183674
KEGG_PATHWAY	hsa05217:Basal cell carcinoma	15	0.7429420505200593	0.05228093869862127	BMP4, WNT5A, FZD8, WNT16, FZD1, TP53, LEF1, TCF7L2, TCF7L1, SHH, FZD7, DVL1, AXIN2, APC, WNT8B	2.358534322820037
KEGG_PATHWAY	hsa04310:Wnt signaling pathway	30	1.4858841010401187	0.04739402213578292	WNT5A, WNT16, PPP2R5D, CAMK2G, PPP2R5C, TCF7L2, TCF7L1, RBX1, CHD8, RAC3, PPP3CB, PRKACB, AXIN2, CAMK2A, CUL1, WNT8B, APC, FZD8, CTBP1, FZD1, TP53, LEF1, MAPK10, FZD7, PORCN, DVL1, CSNK1E, MAPK9, MAPK8, RUVBL1	1.718137586160292
Annotation Cluster 57	Enrichment Score: 2.4051755108082684
Category	Term	Count	%	Adjusted P-value	Genes	Fold Enrichment
UP_SEQ_FEATURE	repeat:ANK 9	16	0.79247152055473	3.9440387786948694E-4	ESPNL, ANKHD1-EIF4EBP3, ANKHD1, KIDINS220, DAPK1, ANKRD44, MIB1, ANK1, ANKRD28, ANK2, ANK3, MIB2, ANKS6, TANC2, TNNI3K, TNKS, RIPK4	4.174283374283374
UP_SEQ_FEATURE	repeat:ANK 10	13	0.6438831104507181	7.22143561890598E-4	ANKHD1-EIF4EBP3, ANKHD1, KIDINS220, DAPK1, ANKRD44, ANK1, ANKRD28, ANK2, ANK3, TANC2, ANKS6, TNNI3K, TNKS, RIPK4	4.826515151515152
UP_SEQ_FEATURE	repeat:ANK 8	16	0.79247152055473	0.0020493380656078086	ESPNL, ANKHD1-EIF4EBP3, ANKHD1, KIDINS220, DAPK1, ANKRD44, MIB1, ANK1, ANKRD28, ANK2, ANK3, MIB2, ANKS6, TANC2, TNNI3K, TNKS, RIPK4	3.677344877344877
UP_SEQ_FEATURE	repeat:ANK 7	18	0.8915304606240713	0.00714094068086335	ANKS1B, ESPNL, ANKHD1-EIF4EBP3, ANKHD1, EHMT2, KIDINS220, DAPK1, ANKRD44, MIB1, ANK1, ANKRD28, ANK2, ANK3, MIB2, ANKS6, TANC2, TNNI3K, TNKS, RIPK4	2.99576802507837
UP_SEQ_FEATURE	repeat:ANK 5	30	1.4858841010401187	0.0073487193454353505	ESPNL, KANK1, KANK2, PPP1R16B, ANK1, ANK2, ANK3, ANKS6, ILK, PPP1R12A, TNKS, TRPV6, GABPB2, ANKS1B, ANKS1A, HACE1, ANKHD1-EIF4EBP3, ANKHD1, EHMT2, KIDINS220, SHANK3, DAPK1, ANKRD44, MIB1, NOTCH1, ANKRD28, MIB2, TANC2, TNNI3K, RIPK4, ASB5	2.210617626648161
UP_SEQ_FEATURE	repeat:ANK 6	23	1.1391778107974244	0.013697015014625169	ANKS1B, ANKS1A, ESPNL, HACE1, ANKHD1-EIF4EBP3, ANKHD1, EHMT2, KIDINS220, SHANK3, DAPK1, ANKRD44, MIB1, ANK1, ANKRD28, ANK2, ANK3, MIB2, ANKS6, TANC2, PPP1R12A, TNNI3K, TNKS, RIPK4, ASB5	2.4132575757575756
UP_SEQ_FEATURE	repeat:ANK 11	10	0.49529470034670625	0.02612366779913866	ANKRD44, ANK1, ANKRD28, ANK2, ANK3, ANKS6, TANC2, ANKHD1-EIF4EBP3, TNKS, ANKHD1, KIDINS220	4.196969696969697
UP_SEQ_FEATURE	repeat:ANK 22	6	0.2971768202080238	0.03827486020646553	ANKRD44, ANK1, ANKRD28, ANK2, ANK3, ANKHD1-EIF4EBP3, ANKHD1	7.239772727272727
UP_SEQ_FEATURE	repeat:ANK 23	6	0.2971768202080238	0.03827486020646553	ANKRD44, ANK1, ANKRD28, ANK2, ANK3, ANKHD1-EIF4EBP3, ANKHD1	7.239772727272727
UP_SEQ_FEATURE	repeat:ANK 12	8	0.396235760277365	0.04474772736821775	ANKRD44, ANK1, ANKRD28, ANK2, ANK3, ANKHD1-EIF4EBP3, TNKS, ANKHD1, KIDINS220	4.826515151515151
Annotation Cluster 58	Enrichment Score: 2.3846820388777643
Category	Term	Count	%	Adjusted P-value	Genes	Fold Enrichment
GOTERM_CC_FAT	GO:0042641~actomyosin	11	0.5448241703813769	0.005587215744834895	LIMA1, ILK, FERMT2, AMOT, MYH14, TPM1, SEPT7, DBN1, SEPT11, MYH10, SEPT9	3.6569392426133995
GOTERM_CC_FAT	GO:0001725~stress fiber	10	0.49529470034670625	0.008996599829620644	LIMA1, ILK, FERMT2, AMOT, MYH14, TPM1, SEPT7, SEPT11, MYH10, SEPT9	3.7400514981273405
GOTERM_CC_FAT	GO:0032432~actin filament bundle	10	0.49529470034670625	0.015269194689862986	LIMA1, ILK, FERMT2, AMOT, MYH14, TPM1, SEPT7, SEPT11, MYH10, SEPT9	3.452355229040622
Annotation Cluster 59	Enrichment Score: 2.3158854736691956
Category	Term	Count	%	Adjusted P-value	Genes	Fold Enrichment
GOTERM_BP_FAT	GO:0048729~tissue morphogenesis	43	2.129767211490837	7.438064805351807E-4	FRAS1, BBS4, BMP10, SHROOM3, MYL2, MYL3, TNNC1, HOXA11, FST, PTK7, HOXB13, TP63, TTN, TPM1, TCF7L1, SHH, ALDH1A2, GPC3, MACF1, HOXA5, FOXF1, ILK, COL11A1, NKX2-5, HECTD1, BMP4, NF2, TBX5, LEF1, PCDH8, TNNI3, SHANK3, VASP, GZF1, MIB1, EYA1, NOTCH1, ZIC5, TFAP2A, APAF1, COL1A1, MESP1, BMPR1A	2.035068569829275
GOTERM_BP_FAT	GO:0035295~tube development	48	2.37741456166419	0.002052270836831238	WNT5A, BBS4, SHROOM3, CLCN2, BBS7, HOXA11, DICER1, PTK7, HOXB13, TP63, SHH, ALDH1A2, BDNF, GPC3, HOXA5, CTGF, FOXF1, ILK, GBX2, NKX2-1, ROBO2, LOX, RARB, PCSK5, NKX2-5, HECTD1, SIM2, CYR61, BMP4, FLT1, TBX5, NKX2-8, IGF1, SHANK3, FOXP1, VASP, GZF1, FOXP2, MIB1, EYA1, NOTCH1, SALL1, ZIC5, TFAP2A, APAF1, CUX1, IFT88, BMPR1A	1.8586672773070756
GOTERM_BP_FAT	GO:0002009~morphogenesis of an epithelium	25	1.2382367508667658	0.019366994205106236	FRAS1, BBS4, SHROOM3, HOXA11, PTK7, TP63, HOXB13, SHH, ALDH1A2, GPC3, HOXA5, FOXF1, ILK, HECTD1, BMP4, TBX5, PCDH8, VASP, SHANK3, GZF1, MIB1, EYA1, ZIC5, TFAP2A, APAF1	2.108636556350849
GOTERM_BP_FAT	GO:0060562~epithelial tube morphogenesis	19	0.9410599306587419	0.01988628144409399	BMP4, BBS4, SHROOM3, HOXA11, PTK7, SHANK3, SHH, VASP, GZF1, MIB1, EYA1, GPC3, HOXA5, FOXF1, ILK, ZIC5, TFAP2A, APAF1, HECTD1	2.4158051054550924
GOTERM_BP_FAT	GO:0035239~tube morphogenesis	29	1.4363546310054482	0.023924339945150197	BBS4, SHROOM3, BBS7, HOXA11, DICER1, PTK7, TP63, HOXB13, SHH, GPC3, HOXA5, FOXF1, ILK, GBX2, NKX2-5, HECTD1, CYR61, BMP4, FLT1, IGF1, VASP, SHANK3, GZF1, MIB1, NOTCH1, EYA1, ZIC5, TFAP2A, APAF1	1.9452587318272874
Annotation Cluster 60	Enrichment Score: 2.1990316706287523
Category	Term	Count	%	Adjusted P-value	Genes	Fold Enrichment
GOTERM_BP_FAT	GO:0060284~regulation of cell development	48	2.37741456166419	3.9712938112934637E-4	CDK5R1, LZTS1, HOXA11, SOX5, KIT, SHH, TTC3, OTP, MBP, MUSK, HOXA2, BDNF, PTK2, MYOCD, ROBO1, ILK, ROBO2, MBNL3, NEFL, BOC, NKX2-5, DNMT3B, NEFM, RPS27A, NKX2-2, BMP4, PHOX2B, ARHGEF1, PTPRF, PLXNB1, LIMK1, NF1, BARHL2, TP53, NTRK3, HDAC4, MIB1, ISL2, EYA1, DLX1, YWHAG, NOTCH1, HDAC3, UBC, HDAC9, DBN1, CACNA1A, BMPR1A	1.9946673219880813
GOTERM_BP_FAT	GO:0050767~regulation of neurogenesis	38	1.8821198613174839	0.004462581492601703	CDK5R1, LZTS1, SOX5, KIT, SHH, TTC3, OTP, MBP, HOXA2, PTK2, BDNF, ROBO1, ILK, ROBO2, NEFL, NKX2-5, DNMT3B, NEFM, NKX2-2, BMP4, PHOX2B, ARHGEF1, PTPRF, PLXNB1, LIMK1, NF1, BARHL2, TP53, NTRK3, MIB1, ISL2, DLX1, YWHAG, NOTCH1, EYA1, DBN1, CACNA1A, BMPR1A	1.9501077357288092
GOTERM_BP_FAT	GO:0051960~regulation of nervous system development	42	2.080237741456166	0.004959501961179558	CDK5R1, LZTS1, SOX5, KIT, SHH, TTC3, OTP, MBP, MUSK, HOXA2, PTK2, BDNF, ROBO1, ILK, ROBO2, NEFL, NKX2-5, DNMT3B, NEFM, RPS27A, NKX2-2, BMP4, PHOX2B, ARHGEF1, PTPRF, PLXNB1, LIMK1, NF1, BARHL2, TP53, IGF1, NTRK3, MIB1, ISL2, EYA1, DLX1, YWHAG, NOTCH1, UBC, DBN1, CACNA1A, BMPR1A	1.863507556675063
GOTERM_BP_FAT	GO:0045664~regulation of neuron differentiation	31	1.5354135710747894	0.01189239011853982	CDK5R1, LZTS1, SOX5, TTC3, SHH, MBP, PTK2, BDNF, HOXA2, ROBO1, ILK, ROBO2, DNMT3B, NKX2-5, NEFL, NKX2-2, NEFM, PHOX2B, ARHGEF1, PTPRF, PLXNB1, LIMK1, BARHL2, NTRK3, MIB1, YWHAG, NOTCH1, EYA1, ISL2, DBN1, CACNA1A	1.9856063332133862
Annotation Cluster 61	Enrichment Score: 2.08194786523665
Category	Term	Count	%	Adjusted P-value	Genes	Fold Enrichment
SP_PIR_KEYWORDS	tyrosine-protein kinase	25	1.2382367508667658	0.004151779053132687	FGFR2, FGFR3, ERBB3, NEK1, KIT, DDR2, BTK, PTK2, MUSK, PTK2B, CLK2, TEK, DYRK4, MAP2K6, MAP2K5, LTK, FLT1, NTRK3, DDR1, EPHA4, FYN, LCK, JAK1, TNK1, TNK2	2.1835721810520194
GOTERM_MF_FAT	GO:0004713~protein tyrosine kinase activity	35	1.733531451213472	0.026798183351276483	FGFR2, FGFR3, ERBB3, NEK1, PTK7, KIT, TTN, DDR2, BTK, MUSK, PTK2, CLK2, PTK2B, ILK, TEK, DYRK4, GOLGA5, MAP2K6, MAP2K5, OBSCN, FLT1, LTK, NIN, NEK10, NTRK3, DDR1, EPHA4, SCYL1, FYN, LCK, JAK1, TNNI3K, TNK1, TNK2, KSR1	1.7603726804323403
Annotation Cluster 62	Enrichment Score: 2.026131075719643
Category	Term	Count	%	Adjusted P-value	Genes	Fold Enrichment
UP_SEQ_FEATURE	domain:PDZ 3	11	0.5448241703813769	0.027443048596929698	MAGI3, INADL, PARD3, MAGI2, MAGI1, GRIP1, CNKSR3, DLG5, TJP2, DLG2, LNX1, DLG1	3.792261904761905
UP_SEQ_FEATURE	domain:PDZ 1	13	0.6438831104507181	0.038374010670781944	INADL, PARD3, MAGI3, MAGI2, MAGI1, GRIP1, CNKSR3, PDZRN4, SLC9A3R1, LNX1, DLG5, TJP2, DLG2, DLG1	3.1372348484848485
UP_SEQ_FEATURE	domain:PDZ 2	13	0.6438831104507181	0.038374010670781944	INADL, PARD3, MAGI3, MAGI2, MAGI1, GRIP1, CNKSR3, PDZRN4, SLC9A3R1, LNX1, DLG5, TJP2, DLG2, DLG1	3.1372348484848485
Annotation Cluster 63	Enrichment Score: 2.0130965617019276
Category	Term	Count	%	Adjusted P-value	Genes	Fold Enrichment
GOTERM_BP_FAT	GO:0030522~intracellular receptor-mediated signaling pathway	22	1.0896483407627537	0.005207364519743685	FLT1, GRIP1, CREM, MED12, ESR1, MED24, CYP26A1, ARID1A, MED14, MED13, ESR2, KAT5, PPARGC1A, CCNE1, ALDH1A2, NCOA2, NCOA3, NEDD4, DNAJA1, PIAS1, CARM1, PMEPA1	2.4988748950461797
GOTERM_BP_FAT	GO:0030518~steroid hormone receptor signaling pathway	18	0.8915304606240713	0.010362796687811815	GRIP1, ESR1, MED12, MED24, ARID1A, MED14, ESR2, MED13, KAT5, PPARGC1A, CCNE1, NCOA2, NCOA3, NEDD4, DNAJA1, PIAS1, CARM1, PMEPA1	2.643793972031616
GOTERM_BP_FAT	GO:0030521~androgen receptor signaling pathway	13	0.6438831104507181	0.020332652338949098	GRIP1, MED12, MED24, ARID1A, MED14, MED13, KAT5, PPARGC1A, CCNE1, NCOA3, DNAJA1, PIAS1, PMEPA1	3.076266442765183
Annotation Cluster 64	Enrichment Score: 1.9194558769712484
Category	Term	Count	%	Adjusted P-value	Genes	Fold Enrichment
KEGG_PATHWAY	hsa05414:Dilated cardiomyopathy	22	1.0896483407627537	0.03595479602094276	ADCY3, ADCY1, MYL2, TNNC1, MYL3, ADCY8, CACNG7, IGF1, CACNG2, CACNB4, TNNI3, TTN, TPM1, ACTG1, DES, ITGA6, DMD, ITGA7, ITGB6, PRKACB, CACNA1C, CACNA1D	2.0679902395740903
KEGG_PATHWAY	hsa05410:Hypertrophic cardiomyopathy (HCM)	20	0.9905894006934125	0.04853902686562517	MYL2, TNNC1, MYL3, CACNG7, PRKAG2, IGF1, CACNG2, CACNB4, TNNI3, TTN, TPM1, ACTG1, ACE, DES, ITGA6, DMD, ITGA7, ITGB6, CACNA1C, CACNA1D	2.0348139255702287
Annotation Cluster 65	Enrichment Score: 1.8945379363754358
Category	Term	Count	%	Adjusted P-value	Genes	Fold Enrichment
UP_SEQ_FEATURE	domain:Fibronectin type-III 3	23	1.1391778107974244	0.004256682887145202	PTPRB, OBSCN, PTPRK, PTPRD, PTPRF, MYBPC1, PRTG, SDK2, RIMBP2, SDK1, NFASC, PTPRT, L1CAM, TTN, FNDC7, COL14A1, ROBO1, TNR, TEK, COL12A1, ROBO2, BOC, FN1	2.6749361080686382
UP_SEQ_FEATURE	domain:Fibronectin type-III 8	11	0.5448241703813769	0.007960571966589058	PTPRB, PTPRD, COL14A1, PTPRF, TNR, SDK2, SDK1, COL12A1, TTN, FNDC7, FN1	4.424305555555556
UP_SEQ_FEATURE	domain:Fibronectin type-III 7	11	0.5448241703813769	0.007960571966589058	PTPRB, PTPRD, COL14A1, PTPRF, TNR, SDK2, SDK1, COL12A1, TTN, FNDC7, FN1	4.424305555555556
UP_SEQ_FEATURE	domain:Fibronectin type-III 2	28	1.3868251609707776	0.027522651979820734	IGDCC3, MYBPC1, PRTG, L1CAM, TTN, FNDC7, ROBO1, TNR, TEK, COL12A1, ROBO2, BOC, FN1, PTPRB, PTPRK, OBSCN, PTPRD, PTPRF, RIMBP2, SDK2, SDK1, NFASC, PTPRT, IGSF9B, NCAM1, EPHA4, COL14A1, PRLR	2.0791142191142193
UP_SEQ_FEATURE	domain:Fibronectin type-III 1	28	1.3868251609707776	0.029805464341727483	IGDCC3, MYBPC1, PRTG, L1CAM, TTN, FNDC7, ROBO1, TNR, TEK, COL12A1, ROBO2, BOC, FN1, PTPRB, PTPRK, OBSCN, PTPRD, PTPRF, RIMBP2, SDK2, SDK1, NFASC, PTPRT, IGSF9B, NCAM1, EPHA4, COL14A1, PRLR	2.06324311820495
UP_SEQ_FEATURE	domain:Fibronectin type-III 4	17	0.8420009905894007	0.034610928334449786	PTPRB, OBSCN, PTPRK, PTPRD, PTPRF, PRTG, SDK2, SDK1, NFASC, L1CAM, PTPRT, TTN, FNDC7, COL14A1, TNR, COL12A1, FN1	2.646798631476051
UP_SEQ_FEATURE	domain:Fibronectin type-III 5	14	0.6934125804853888	0.03570251756421505	PTPRB, PTPRD, PTPRF, SDK2, PRTG, SDK1, NFASC, L1CAM, TTN, FNDC7, COL14A1, TNR, COL12A1, FN1	3.003164983164983
INTERPRO	IPR013098:Immunoglobulin I-set	30	1.4858841010401187	0.04196206695459126	FGFR2, IGDCC3, FGFR3, OPCML, MYBPC1, PRTG, PTK7, L1CAM, TTN, MUSK, HMCN1, ROBO1, KIRREL, OBSL1, ROBO2, BOC, PTPRK, OBSCN, PTPRD, FLT1, PTPRF, MDGA2, SDK2, SDK1, NFASC, IGSF9B, NEXN, NTRK3, NCAM1, MYLK	1.9141235407666144
Annotation Cluster 66	Enrichment Score: 1.8865570400304508
Category	Term	Count	%	Adjusted P-value	Genes	Fold Enrichment
INTERPRO	IPR000330:SNF2-related	14	0.6934125804853888	0.0028137905506463445	BTAF1, SHPRH, RAD54L, CHD9, CHD8, CHD7, CHD1L, CHD2, CHD1, CHD6, SMARCA2, SRCAP, EP400, CHD3	3.852173625792812
PFAM	PF00176:SNF2_N	14	0.6934125804853888	0.005397252447833623	BTAF1, SHPRH, RAD54L, CHD9, CHD8, CHD7, CHD1L, CHD2, CHD1, CHD6, SMARCA2, SRCAP, EP400, CHD3	3.809886058981234
SP_PIR_KEYWORDS	helicase	30	1.4858841010401187	0.0012955140791736097	BTAF1, DICER1, TDRD9, HELZ, SETX, CHD9, CHD8, CHD7, CHD1L, DHX37, CHD2, CHD1, CHD6, DHX32, CHD3, HFM1, DHX9, SHPRH, PIF1, BRIP1, DDX5, RAD54L, DDX56, NAV2, EIF4A2, SNRNP200, RUVBL1, SRCAP, SMARCA2, EP400	2.1705359292248434
GOTERM_MF_FAT	GO:0004386~helicase activity	30	1.4858841010401187	0.046843527989711364	BTAF1, DICER1, TDRD9, HELZ, SETX, CHD9, CHD8, CHD7, CHD1L, DHX37, CHD2, CHD1, CHD6, DHX32, CHD3, HFM1, DHX9, SHPRH, PIF1, BRIP1, DDX5, RAD54L, DDX56, NAV2, EIF4A2, SNRNP200, RUVBL1, SRCAP, SMARCA2, EP400	1.7891134588883786
Annotation Cluster 67	Enrichment Score: 1.6588593466300587
Category	Term	Count	%	Adjusted P-value	Genes	Fold Enrichment
GOTERM_CC_FAT	GO:0005581~collagen	13	0.6438831104507181	0.003810576834288426	COL4A3, LUM, COL2A1, COL5A2, COL4A6, COL19A1, COL14A1, COL27A1, COL12A1, LOX, COL1A1, COL24A1, COL11A1	3.333988764044944
SP_PIR_KEYWORDS	trimer	10	0.49529470034670625	0.008989137522902757	COL4A3, COL14A1, COL19A1, COL12A1, COL2A1, COL1A1, THBS1, COL5A2, COL11A1, COL4A6	3.728869416873449
GOTERM_BP_FAT	GO:0030198~extracellular matrix organization	25	1.2382367508667658	0.02745807584525395	LUM, COL2A1, DCN, APLP2, PTK2, TNR, FOXF1, ILK, TGFBI, COL12A1, LOX, COL8A2, COL11A1, CYR61, ADAMTS20, MYF5, NF1, NID1, COL5A2, COL4A6, EMILIN1, COL19A1, COL14A1, COL1A1, APBB2	2.0478105018407287
SP_PIR_KEYWORDS	triple helix	10	0.49529470034670625	0.031537874265763155	COL4A3, COL14A1, COL19A1, DMD, COL12A1, COL2A1, COL1A1, COL5A2, COL11A1, COL4A6	3.1274388657648284

## Sheet: S3
Homeotic 5'HCEs									Kinases 5'HCEs
chr	start	end	knownGene	strand	Gene symbol	UniProt			chr	start	end	knownGene	strand	Gene symbol	UniProt
chr1	91182753	91182783	uc001dns.1	-	BARHL2	Q9NY43			chr1	2458027	2458035	uc001ajm.1	-	PANK4	Q9NVE7
chr1	91182786	91182791	uc001dns.1	-	BARHL2	Q9NY43			chr1	24123542	24123637	uc001bia.1	-	GALE	Q14376
chr2	169312879	169312886	uc002ueb.1	+	CERS6	Q6ZMG9			chr1	27688346	27688358	uc001bnz.1	-	MAP3K6	O95382
chr2	169312946	169312958	uc002ueb.1	+	CERS6	Q6ZMG9			chr1	32739926	32739930	uc001bva.1	+	LCK	P06239
chr7	101459292	101459310	uc003uys.2	+	CUX1	P39880-3			chr1	36826934	36826941	uc001can.1	-	STK40	Q8N2I9
chr2	172950208	172950405	uc010fqj.1	+	DLX1	P56177			chr1	44056643	44056980	uc001cju.1	+	PTPRF	P10586
chr7	96653936	96654143	uc003uon.1	-	DLX5	P56178			chr1	52926878	52927288	uc001cua.1	-	ZCCHC11	Q5TAX3
chr2	237076615	237076628	uc002vvw.1	-	GBX2	P52951			chr1	65307219	65311323	uc009wal.1	-	JAK1	P23458
chr3	57234031	57234039	uc003din.2	-	HESX1	Q9UBX0			chr1	74701116	74701120	uc001dgf.1	+	TNNI3K	Q59H18
chr3	57234041	57234273	uc003din.2	-	HESX1	Q9UBX0			chr1	84609952	84610003	uc001djk.1	+	PRKACB	P22694
chr17	36104876	36105096	uc002hok.2	-	HNF1B	P35680			chr1	84610033	84610038	uc001djk.1	+	PRKACB	P22694
chr7	27213875	27213955	uc011jzm.2	-	HOXA10	P31260			chr1	111717501	111717537	uc009wfz.1	+	CEPT1	Q9Y6K0
chr7	27224764	27224835	uc003syx.1	-	HOXA11	P31270			chr1	113933583	113933655	uc001edi.2	+	MAGI3	Q5TCQ9
chr7	27239697	27239725	uc003szb.1	-	HOXA13	P31271			chr1	114133106	114133179	uc001edj.1	+	MAGI3	Q5TCQ9
chr7	27142120	27142394	uc003syh.1	-	HOXA2	O43364			chr1	114201702	114214420	uc001edk.1	+	MAGI3	Q5TCQ9
chr7	27170353	27170399	uc003sym.2	-	HOXA4	Q00056			chr1	114506009	114506026	uc001eeq.1	+	HIPK1	Q86Z02
chr7	27183227	27183287	uc003syn.1	-	HOXA5	P20719			chr1	155236674	155237837	uc001fjx.1	-	CLK2	P49760
chr7	27196165	27196296	uc003sys.1	-	HOXA7	P31268			chr1	155237839	155237904	uc001fjx.1	-	CLK2	P49760
chr17	46805956	46805994	uc002ioa.1	-	HOXB13	Q92826			chr1	155237914	155238093	uc001fjx.1	-	CLK2	P49760
chr17	46805996	46806070	uc002ioa.1	-	HOXB13	Q92826			chr1	155238095	155238138	uc001fjx.1	-	CLK2	P49760
chr17	46806073	46806083	uc002ioa.1	-	HOXB13	Q92826			chr1	155238140	155239286	uc001fjx.1	-	CLK2	P49760
chr17	46806093	46806111	uc002ioa.1	-	HOXB13	Q92826			chr1	155239288	155239364	uc001fjx.1	-	CLK2	P49760
chr17	46629837	46667487	uc010dbg.1	-	HOXB3	P14651			chr1	155239373	155239388	uc001fjx.1	-	CLK2	P49760
chr17	46667495	46667507	uc010dbg.1	-	HOXB3	P14651			chr1	155239405	155239411	uc001fjx.1	-	CLK2	P49760
chr17	46667529	46667631	uc010dbg.1	-	HOXB3	P14651			chr1	155239423	155239436	uc001fjx.1	-	CLK2	P49760
chr17	46671045	46671103	uc002inr.1	-	HOXB5	P09067			chr1	155239438	155239472	uc001fjx.1	-	CLK2	P49760
chr17	46688281	46688383	uc002inv.1	-	HOXB7	P09629			chr1	155239474	155239484	uc001fjx.1	-	CLK2	P49760
chr17	46703632	46703651	uc002inx.1	-	HOXB9	P17482			chr1	155239489	155243089	uc001fjx.1	-	CLK2	P49760
chr17	46703656	46703676	uc002inx.1	-	HOXB9	P17482			chr1	155240628	155243103	uc001fjx.1	-	CLK2	P49760
chr17	46703688	46703744	uc002inx.1	-	HOXB9	P17482			chr1	155243118	155243138	uc001fjx.1	-	CLK2	P49760
chr17	46703748	46703835	uc002inx.1	-	HOXB9	P17482			chr1	155243141	155243146	uc001fjx.1	-	CLK2	P49760
chr12	54378946	54379043	uc001sen.1	+	HOXC10	Q9NYD6			chr1	155243159	155243165	uc001fjx.1	-	CLK2	P49760
chr12	54366910	54367025	uc001sem.1	+	HOXC11	O43248			chr1	155243172	155243180	uc001fjx.1	-	CLK2	P49760
chr12	54447661	54447706	uc001sex.1	+	HOXC4	P09017			chr1	155243200	155243232	uc001fjx.1	-	CLK2	P49760
chr12	54426832	54426906	uc001sew.1	+	HOXC5	Q00444			chr1	155243250	155243281	uc001fjx.1	-	CLK2	P49760
chr12	54422194	54422305	uc001sev.1	+	HOXC6	P09630			chr1	155242992	155243101	uc001fjw.1	-	CLK2	P49760
chr12	54393877	54393972	uc001seq.1	+	HOXC9	P31274			chr1	155247350	155247356	uc009wqm.1	-	CLK2	P49760
chr2	176981492	176981561	uc002ukj.1	+	HOXD10	P28358			chr1	155247380	155247401	uc009wqm.1	-	CLK2	P49760
chr15	76629147	76629175	uc002bbw.1	+	ISL2	Q96A47			chr1	155247421	155247441	uc009wqm.1	-	CLK2	P49760
chr15	76629202	76629209	uc002bbw.1	+	ISL2	Q96A47			chr1	155247473	155247487	uc009wqm.1	-	CLK2	P49760
chr15	76629211	76629224	uc002bbw.1	+	ISL2	Q96A47			chr1	156235882	156236096	uc009wrv.1	-	SMG5	Q9UPR3
chr2	66664827	66664862	uc002sdu.3	+	MEIS1	O00470			chr1	156236135	156236146	uc009wrv.1	-	SMG5	Q9UPR3
chr7	15726028	15726034	uc003stc.1	-	MEOX2	P50222			chr1	156252472	156252513	uc001foc.2	-	SMG5	Q9UPR3
chr7	15726046	15726057	uc003stc.1	-	MEOX2	P50222			chr1	156252526	156252620	uc001foc.2	-	SMG5	Q9UPR3
chr7	15726088	15726104	uc003stc.1	-	MEOX2	P50222			chr1	186097210	186101522	uc001grs.1	+	HMCN1	Q96RW7
chr7	15726167	15726174	uc003stc.1	-	MEOX2	P50222			chr1	205277829	205277860	uc009xbj.1	-	NUAK2	Q9H093
chr7	15726190	15726200	uc003stc.1	-	MEOX2	P50222			chr1	220773140	220773186	uc001hmo.2	+	MARK1	Q9P0L2
chr7	15726206	15726236	uc003stc.1	-	MEOX2	P50222			chr1	227222361	227222495	uc001hqt.1	-	CDC42BPA	Q5VT25
chr7	15726239	15726304	uc003stc.1	-	MEOX2	P50222			chr1	227262014	227268718	uc001hqp.1	-	CDC42BPA	Q5VT25
chr5	174151590	174151596	uc003mcy.1	+	MSX2	P35548			chr1	227288734	227288940	uc001hqq.1	-	CDC42BPA	Q5VT25
chr5	174151649	174151662	uc003mcy.1	+	MSX2	P35548			chr1	228465341	228465463	uc001hsp.1	+	OBSCN	Q5VST9
chr6	135508972	135513498	uc003qgd.1	+	MYB	NP_001155129			chr1	228465490	228465541	uc001hsp.1	+	OBSCN	Q5VST9
chr17	16097884	16097953	uc002gpn.1	-	NCOR1	O75376-2			chr1	228465550	228466398	uc001hsp.1	+	OBSCN	Q5VST9
chr14	36988563	36988903	uc001wtt.1	-	NKX2-1	P43699			chr1	228466403	228466433	uc001hsp.1	+	OBSCN	Q5VST9
chr20	21494308	21494366	uc002wsi.1	-	NKX2-2	O95096			chr1	228468231	228468254	uc001hsq.1	+	OBSCN	Q5VST9
chr20	21494386	21494395	uc002wsi.1	-	NKX2-2	O95096			chr1	228468273	228468279	uc001hsq.1	+	OBSCN	Q5VST9
chr20	21494416	21494424	uc002wsi.1	-	NKX2-2	O95096			chr1	228468292	228468313	uc001hsq.1	+	OBSCN	Q5VST9
chr20	21494600	21494664	uc002wsi.1	-	NKX2-2	O95096			chr1	228468327	228468348	uc001hsq.1	+	OBSCN	Q5VST9
chr5	172662087	172662099	uc003mcm.1	-	NKX2-5	P52952			chr1	228468363	228468389	uc001hsq.1	+	OBSCN	Q5VST9
chr5	172662103	172662121	uc003mcm.1	-	NKX2-5	P52952			chr1	228468399	228468424	uc001hsq.1	+	OBSCN	Q5VST9
chr5	172662131	172662138	uc003mcm.1	-	NKX2-5	P52952			chr1	228468432	228468455	uc001hsq.1	+	OBSCN	Q5VST9
chr5	172662161	172662173	uc003mcm.1	-	NKX2-5	P52952			chr1	228468466	228468475	uc001hsq.1	+	OBSCN	Q5VST9
chr5	172662185	172662191	uc003mcm.1	-	NKX2-5	P52952			chr1	228468477	228469668	uc001hsq.1	+	OBSCN	Q5VST9
chr5	172662203	172662210	uc003mcm.1	-	NKX2-5	P52952			chr1	228522517	228522544	uc001hsr.1	+	OBSCN	Q5VST9
chr5	172662218	172662226	uc003mcm.1	-	NKX2-5	P52952			chr10	49609645	49609653	uc001jgm.1	+	MAPK8	P45983
chr5	172662247	172662259	uc003mcm.1	-	NKX2-5	P52952			chr10	49609655	49609703	uc001jgn.1	+	MAPK8	P45983
chr14	37051649	37051663	uc001wtx.1	-	NKX2-8	O15522			chr10	52834234	52834299	uc001jjn.2	+	PRKG1	Q13976
chr14	37051665	37051691	uc001wtx.1	-	NKX2-8	O15522			chr10	52834304	52834350	uc001jjn.2	+	PRKG1	Q13976
chr14	37051707	37051761	uc001wtx.1	-	NKX2-8	O15522			chr10	52834234	52834299	uc001jjo.2	+	PRKG1	Q13976
chr14	37051766	37051786	uc001wtx.1	-	NKX2-8	O15522			chr10	75597240	75597269	uc001jvw.1	-	CAMK2G	Q13555
chr14	57272175	57272209	uc001xcp.1	-	OTX2	P32243			chr10	76285001	76285148	uc001jwl.1	+	ADK	P55263
chr14	57272212	57272222	uc001xcp.1	-	OTX2	P32243			chr10	88683123	88683167	uc001kdz.1	+	BMPR1A	P36894
chr14	57272247	57272265	uc001xcp.1	-	OTX2	P32243			chr10	99410698	99416614	uc009xvw.1	+	PI4K2A	Q9BTU6
chr14	57272270	57272280	uc001xcp.1	-	OTX2	P32243			chr10	123263432	123263455	uc001lfl.2	-	FGFR2	P21802
chr14	57272301	57272340	uc001xcp.1	-	OTX2	P32243			chr10	123274748	123276986	uc001lfg.2	-	FGFR2	P21802
chr4	41750628	41750987	uc003gwf.2	-	PHOX2B	Q99453			chr11	1471817	1472617	uc009ycw.1	+	BRSK2	Q8IWQ3
chr1	167190143	167301714	uc001gee.1	+	POU2F1	J3KP77			chr11	6631369	6631422	uc001mei.1	+	ILK	Q13418
chr1	167341154	167341246	uc001geg.2	+	POU2F1	P14859-4			chr11	9990075	9990092	uc001mih.2	-	SBF2	Q86WG5
chrX	82763285	82763332	uc004eeg.1	+	POU3F4	NP_000298			chr11	61105413	61106554	uc009ynm.1	+	DAK	Q3LXA3
chr13	79177462	79177523	uc001vkv.1	-	POU4F1	Q01851			chr11	63662631	63662675	uc001nyb.1	+	MARK2	Q7KZI7
chr13	79177587	79177695	uc001vkv.1	-	POU4F1	Q01851			chr11	65298100	65299106	uc001oee.1	+	SCYL1	Q96KG9
chr12	51590627	51590649	uc001rxy.1	-	POU6F1	Q14863			chr11	65374751	65375919	uc001oex.1	-	MAP3K11	Q16584
chr12	51590660	51590691	uc001rxy.1	-	POU6F1	Q14863			chr11	66188475	66188487	uc001ohx.1	+	NPAS4	Q8IUM7
chr12	51590693	51590697	uc001rxy.1	-	POU6F1	Q14863			chr11	66188495	66188512	uc001ohx.1	+	NPAS4	Q8IUM7
chr12	51590702	51590716	uc001rxy.1	-	POU6F1	Q14863			chr11	66188518	66188538	uc001ohx.1	+	NPAS4	Q8IUM7
chr12	51590732	51590738	uc001rxy.1	-	POU6F1	Q14863			chr11	66188551	66188568	uc001ohx.1	+	NPAS4	Q8IUM7
chr2	200320761	200320819	uc010fsq.1	-	SATB2	Q3ZB87			chr11	66188575	66188582	uc001ohx.1	+	NPAS4	Q8IUM7
chr14	60976110	60976116	uc001xfa.2	+	SIX6	O95475			chr11	66188586	66188591	uc001ohx.1	+	NPAS4	Q8IUM7
chr19	31840126	31840148	uc002nsy.2	-	TSHZ3	Q63HK5			chr11	66188629	66188633	uc001ohx.1	+	NPAS4	Q8IUM7
chr19	31840154	31840177	uc002nsy.2	-	TSHZ3	Q63HK5			chr11	66617199	66617239	uc001ojm.1	-	PC	P11498
chr19	31840186	31840190	uc002nsy.2	-	TSHZ3	Q63HK5			chr11	66617246	66617260	uc001ojm.1	-	PC	P11498
chr14	74706175	74706188	uc001xpq.1	+	VSX2	P58304			chr11	66617266	66617275	uc001ojm.1	-	PC	P11498
chr14	74706193	74706224	uc001xpq.1	+	VSX2	P58304			chr11	66617280	66617290	uc001ojm.1	-	PC	P11498
chr14	74706228	74706255	uc001xpq.1	+	VSX2	P58304			chr11	66617292	66617335	uc001ojm.1	-	PC	P11498
									chr11	67196998	67198935	uc009yrr.1	+	RPS6KB2	Q9UBS0
									chr11	67376023	67376170	uc009yrz.1	+	NDUFV1	P49821
									chr11	84634163	84634396	uc001paj.1	-	DLG2	Q15700
									chr11	84634398	84634461	uc001paj.1	-	DLG2	Q15700
									chr11	108158327	108158377	uc001pkf.2	+	ATM	Q13315
									chr11	108175402	108175475	uc009yxt.1	+	ATM	Q13315
									chr11	118971515	118971553	uc001pvm.1	-	DPAGT1	Q9H3H5
									chr12	970179	970217	uc001qir.2	+	WNK1	Q9H4A3
									chr12	4714080	4719394	uc001qna.1	+	DYRK4	Q9NR20
									chr12	50497828	50497833	uc001rvz.1	+	GPD1	P21695
									chr12	56482327	56482379	uc001sji.2	+	ERBB3	P21860
									chr12	56487129	56487150	uc001sjj.1	+	ERBB3	P21860
									chr12	56487548	56487943	uc009zok.1	+	ERBB3	P21860
									chr12	56848398	56848429	uc001slh.1	-	MIP	P30301
									chr12	62895345	62895400	uc001srf.1	+	MON2	Q7Z3U7
									chr12	62954271	62954473	uc001srh.1	+	MON2	Q7Z3U7
									chr12	89745817	89745891	uc001tay.1	-	DUSP6	Q16828
									chr12	89745995	89746125	uc001tay.1	-	DUSP6	Q16828
									chr12	89746145	89746157	uc001tay.1	-	DUSP6	Q16828
									chr12	89746176	89746183	uc001tay.1	-	DUSP6	Q16828
									chr12	89746214	89746223	uc001tay.1	-	DUSP6	Q16828
									chr12	89746225	89746296	uc001tay.1	-	DUSP6	Q16828
									chr12	89745817	89745891	uc001taz.1	-	DUSP6	Q16828
									chr12	89745995	89746125	uc001taz.1	-	DUSP6	Q16828
									chr12	102179950	102179995	uc001tiv.2	-	GNPTAB	Q3T906
									chr12	109198897	109198960	uc001tnl.1	-	SSH1	Q8WYL5
									chr12	110389074	110391039	uc001tpr.1	-	GIT2	Q14161
									chr12	112303054	112305390	uc001ttb.1	+	MAPKAPK5	Q8IW41
									chr12	118405974	118406028	uc001two.2	-	KSR2	Q6VAB6
									chr12	121174783	121174797	uc001tzb.2	+	ACADS	P16219
									chr13	26828756	26959352	uc001uqt.1	+	CDK8	P49336
									chr13	28896465	28896481	uc010aap.1	-	FLT1	P17948
									chr13	28896495	28896502	uc010aap.1	-	FLT1	P17948
									chr13	28896516	28896524	uc010aap.1	-	FLT1	P17948
									chr13	28896555	28896583	uc010aap.1	-	FLT1	P17948
									chr13	28896656	28896661	uc010aap.1	-	FLT1	P17948
									chr13	28896743	28896768	uc010aap.1	-	FLT1	P17948
									chr13	28903834	28903853	uc010aaq.1	-	FLT1	P17948
									chr13	28903855	28903891	uc010aaq.1	-	FLT1	P17948
									chr13	28903899	28903906	uc010aaq.1	-	FLT1	P17948
									chr13	42622892	42622909	uc001uyl.1	+	DGKH	Q86XP1
									chr14	50122462	50131392	uc010ann.1	-	POLE2	P56282
									chr14	51288775	51288795	uc001wyk.1	-	NIN	Q8N4C6
									chr14	54418941	54420173	uc001xal.2	-	BMP4	P12644
									chr14	63511905	63511955	uc001xfx.1	-	KCNH5	Q8NCM2
									chr14	67826506	67826515	uc001xjf.1	-	ATP6V1D	Q9Y5K8
									chr14	67826572	67826583	uc001xjf.1	-	ATP6V1D	Q9Y5K8
									chr14	78325398	78325577	uc001xuk.1	+	ADCK1	Q86TW2
									chr14	93299467	93299556	uc001yba.1	+	GOLGA5	Q8TBA6
									chr14	103430949	103430987	uc001ymj.1	-	CDC42BPB	Q9Y5S2
									chr14	103931887	103931920	uc001ynb.1	+	MARK3	P27448
									chr14	103932680	103932685	uc001ync.1	+	MARK3	P27448
									chr14	103941330	103941475	uc010awq.1	+	MARK3	P27448
									chr15	40294907	40294922	uc001zko.1	+	EIF2AK4	Q9P2K8
									chr15	40294934	40294940	uc001zko.1	+	EIF2AK4	Q9P2K8
									chr15	41800301	41800311	uc010bcg.1	-	LTK	P29376
									chr15	41800346	41800351	uc010bcg.1	-	LTK	P29376
									chr15	41800364	41800377	uc010bcg.1	-	LTK	P29376
									chr15	41800390	41800395	uc010bcg.1	-	LTK	P29376
									chr15	41800400	41800404	uc010bcg.1	-	LTK	P29376
									chr15	41800416	41801244	uc010bcg.1	-	LTK	P29376
									chr15	41801269	41801273	uc010bcg.1	-	LTK	P29376
									chr15	41801279	41801299	uc010bcg.1	-	LTK	P29376
									chr15	50916477	50916497	uc001zyu.2	-	TRPM7	Q96QT4
									chr15	58913792	58913820	uc002aff.1	-	ADAM10	O14672
									chr15	64592699	64592707	uc002ang.1	-	CSNK1G1	Q9HCP0
									chr15	64592738	64592922	uc002ang.1	-	CSNK1G1	Q9HCP0
									chr15	67878080	67885312	uc002aqw.1	+	MAP2K5	Q13163
									chr15	86198648	86198662	uc002blw.1	+	AKAP13	Q12802
									chr15	86198679	86198708	uc002blw.1	+	AKAP13	Q12802
									chr15	86198710	86198758	uc002blw.1	+	AKAP13	Q12802
									chr15	86198776	86198786	uc002blw.1	+	AKAP13	Q12802
									chr15	88799385	88799410	uc002bmh.2	-	NTRK3	Q16288
									chr16	2569208	2569268	uc002cqo.1	+	ATP6V0C	P27449
									chr16	16103633	16103755	uc002del.2	+	ABCC1	P33527
									chr16	16108348	16108407	uc010bvn.1	+	ABCC1	P33527
									chr16	18861736	18861789	uc002dfo.2	-	SMG1	Q96Q15
									chr16	29989059	29989093	uc010bzm.1	+	TAOK2	Q9UL54
									chr16	67514990	67514997	uc002ete.1	-	ATP6V0D1	P61421
									chr16	67515053	67515062	uc002ete.1	-	ATP6V0D1	P61421
									chr17	3833645	3833728	uc010ckn.1	-	ATP2A3	Q93084
									chr17	7289882	7289888	uc002ggk.2	+	TNK1	Q13470
									chr17	7289891	7289895	uc002ggk.2	+	TNK1	Q13470
									chr17	7289900	7289936	uc002ggk.2	+	TNK1	Q13470
									chr17	25915507	25915523	uc002gzm.1	+	KSR1	Q8IVT5
									chr17	30814814	30815346	uc010ctc.1	+	CDK5R1	Q15078
									chr17	38567487	38567728	uc002hur.1	-	TOP2A	P11388
									chr17	41052815	41052829	uc002icb.1	+	G6PC	P35575
									chr17	41852228	41852306	uc002ief.1	-	DUSP3	P51452
									chr17	67410838	67411125	uc002jii.2	+	MAP2K6	P52564
									chr17	76395429	76396917	uc002jvn.1	+	PGS1	Q32NB8
									chr17	80210437	80210480	uc010dim.1	-	CSNK1D	P48730
									chr18	33647368	33647373	uc002kzf.1	-	RPRD1A	Q96P16
									chr18	43678227	43678241	uc002lbr.1	-	ATP5A1	P25705
									chr18	43678243	43678269	uc002lbr.1	-	ATP5A1	P25705
									chr18	43678274	43678282	uc002lbr.1	-	ATP5A1	P25705
									chr19	2042016	2042675	uc002lut.1	-	MKNK2	Q9HBH9
									chr19	7916320	7916373	uc002mio.1	+	EVI5L	Q96CN4
									chr19	14682846	14682856	uc002mzg.1	-	NDUFB7	P17568
									chr19	14682863	14682869	uc002mzg.1	-	NDUFB7	P17568
									chr19	30312643	30312659	uc002nsp.1	+	CCNE1	P24864
									chr19	30312661	30312665	uc002nsp.1	+	CCNE1	P24864
									chr19	30312670	30312674	uc002nsp.1	+	CCNE1	P24864
									chr19	30312676	30312698	uc002nsp.1	+	CCNE1	P24864
									chr19	30312703	30312707	uc002nsp.1	+	CCNE1	P24864
									chr19	30312718	30312725	uc002nsp.1	+	CCNE1	P24864
									chr19	30312917	30312951	uc002nsp.1	+	CCNE1	P24864
									chr19	39308205	39308219	uc002ojh.1	-	ECH1	Q13011
									chr19	41117757	41117789	uc010ehb.1	+	LTBP4	Q8N2S1
									chr19	41117793	41117797	uc010ehb.1	+	LTBP4	Q8N2S1
									chr19	41117802	41117850	uc010ehb.1	+	LTBP4	Q8N2S1
									chr19	45767942	45767959	uc002pbc.1	+	MARK4	Q96L34
									chr19	45767961	45767965	uc002pbc.1	+	MARK4	Q96L34
									chr19	45767967	45767988	uc002pbc.1	+	MARK4	Q96L34
									chr19	47192887	47192965	uc002pfd.1	-	PRKD2	Q9BZL6
									chr19	47193877	47193963	uc010eks.1	-	PRKD2	Q9BZL6
									chr2	1488368	1488375	uc002qwy.1	+	TPO	P07202
									chr2	1488377	1488386	uc002qwy.1	+	TPO	P07202
									chr2	1488388	1488406	uc002qwy.1	+	TPO	P07202
									chr2	1488440	1488446	uc002qwy.1	+	TPO	P07202
									chr2	1488449	1488528	uc002qwy.1	+	TPO	P07202
									chr2	1488532	1488543	uc002qwy.1	+	TPO	P07202
									chr2	1488549	1488559	uc002qwy.1	+	TPO	P07202
									chr2	1488594	1488601	uc002qwy.1	+	TPO	P07202
									chr2	1488603	1488611	uc002qwy.1	+	TPO	P07202
									chr2	1488616	1497598	uc002qwy.1	+	TPO	P07202
									chr2	1497610	1497618	uc002qwy.1	+	TPO	P07202
									chr2	1497686	1497721	uc002qwy.1	+	TPO	P07202
									chr2	1497755	1497778	uc002qwy.1	+	TPO	P07202
									chr2	33359677	33359709	uc002rot.1	+	LTBP1	Q14766
									chr2	33359714	33359742	uc002rot.1	+	LTBP1	Q14766
									chr2	33359792	33359804	uc002rot.1	+	LTBP1	Q14766
									chr2	60987269	61014200	uc002sak.1	+	PAPOLG	Q9BWT3
									chr2	101591265	101591274	uc010fit.1	+	NPAS2	Q99743
									chr2	101591276	101591283	uc010fit.1	+	NPAS2	Q99743
									chr2	101591291	101591298	uc010fit.1	+	NPAS2	Q99743
									chr2	101591353	101591390	uc010fit.1	+	NPAS2	Q99743
									chr2	102407182	102407223	uc010fiw.1	+	MAP4K4	O95819
									chr2	102481392	102486802	uc002tbl.1	+	MAP4K4	O95819
									chr2	163695029	163695180	uc002uch.1	-	KCNH7	Q9NS40
									chr2	163695207	163695221	uc002uch.1	-	KCNH7	Q9NS40
									chr2	163695228	163695240	uc002uch.1	-	KCNH7	Q9NS40
									chr2	163695029	163695180	uc002uci.1	-	KCNH7	Q9NS40
									chr2	171055718	171055754	uc002uga.2	+	MYO3B	Q8WXR4
									chr2	176046167	176046385	uc002uka.2	-	ATP5G3	P48201
									chr2	176046397	176046403	uc002uka.2	-	ATP5G3	P48201
									chr2	176046412	176046427	uc002uka.2	-	ATP5G3	P48201
									chr2	176046442	176046451	uc002uka.2	-	ATP5G3	P48201
									chr2	176046476	176046490	uc002uka.2	-	ATP5G3	P48201
									chr2	179567215	179567390	uc010fre.1	-	TTN	Q8WZ42
									chr2	179629001	179629029	uc002umz.1	-	TTN	Q8WZ42
									chr2	179659916	179659979	uc010frg.1	-	TTN	Q8WZ42
									chr2	179669370	179672150	uc002umr.1	-	TTN	Q8WZ42
									chr2	204231600	204231693	uc002vab.1	+	ABI2	Q9NYB9
									chr2	204255769	204255783	uc002vac.1	+	ABI2	Q9NYB9
									chr2	216923686	216931151	uc002vfs.1	-	PECR	Q9BY49
									chr2	216931179	216931186	uc002vfs.1	-	PECR	Q9BY49
									chr2	216931190	216931195	uc002vfs.1	-	PECR	Q9BY49
									chr2	216931200	216931241	uc002vfs.1	-	PECR	Q9BY49
									chr2	222436969	222437010	uc002vmq.1	-	EPHA4	P54764
									chr2	234343026	234343076	uc002vuk.1	+	DGKD	Q16760
									chr2	241514919	241516077	uc002vzj.1	+	RNPEPL1	Q9HAU8
									chr2	241516092	241516272	uc002vzj.1	+	RNPEPL1	Q9HAU8
									chr20	40827980	40828037	uc010ggi.1	-	PTPRT	O14522
									chr20	45865169	45865184	uc002xsr.1	-	ZMYND8	Q9ULU4
									chr20	45865188	45867726	uc002xsr.1	-	ZMYND8	Q9ULU4
									chr20	45867765	45867776	uc002xsr.1	-	ZMYND8	Q9ULU4
									chr20	45867787	45867794	uc002xsr.1	-	ZMYND8	Q9ULU4
									chr20	45867797	45867804	uc002xsr.1	-	ZMYND8	Q9ULU4
									chr20	45867809	45867825	uc002xsr.1	-	ZMYND8	Q9ULU4
									chr20	45867833	45867849	uc002xsr.1	-	ZMYND8	Q9ULU4
									chr20	45867870	45867877	uc002xsr.1	-	ZMYND8	Q9ULU4
									chr20	45905509	45905539	uc010ghq.1	-	ZMYND8	Q9ULU4
									chr20	45976625	45976670	uc010ghr.1	-	ZMYND8	Q9ULU4
									chr20	45985415	45985474	uc002xtb.1	-	ZMYND8	Q9ULU4
									chr21	43187232	43187247	uc002yzn.1	-	RIPK4	P57078
									chr22	23596011	23596020	uc010gtx.1	+	BCR	P11274
									chr22	23596023	23596131	uc010gtx.1	+	BCR	P11274
									chr22	23596133	23603166	uc010gtx.1	+	BCR	P11274
									chr22	30032733	30032739	uc003agk.2	+	NF2	P35240
									chr22	30060979	30064357	uc010gvp.1	+	NF2	P35240
									chr22	38690478	38690540	uc003avn.1	-	CSNK1E	P49674
									chr22	47103861	47103865	uc010hae.1	-	CERK	Q8TCT0
									chr22	47103873	47103882	uc010hae.1	-	CERK	Q8TCT0
									chr22	47108075	47108088	uc010hae.1	-	CERK	Q8TCT0
									chr22	47108105	47108112	uc010hae.1	-	CERK	Q8TCT0
									chr22	47108117	47108121	uc010hae.1	-	CERK	Q8TCT0
									chr22	47108123	47108133	uc010hae.1	-	CERK	Q8TCT0
									chr22	47108153	47108169	uc010hae.1	-	CERK	Q8TCT0
									chr22	50694590	50695062	uc003bkq.1	-	MAPK12	P53778
									chr22	50695064	50696681	uc003bkq.1	-	MAPK12	P53778
									chr22	50696686	50696690	uc003bkq.1	-	MAPK12	P53778
									chr22	50696704	50696711	uc003bkq.1	-	MAPK12	P53778
									chr22	50696719	50699655	uc003bkq.1	-	MAPK12	P53778
									chr22	50699658	50699699	uc003bkq.1	-	MAPK12	P53778
									chr22	50699709	50699714	uc003bkq.1	-	MAPK12	P53778
									chr22	50699719	50699725	uc003bkq.1	-	MAPK12	P53778
									chr22	50893554	50893838	uc003ble.1	-	SBF1	O95248
									chr3	43344605	43344614	uc003cmu.2	+	SNRK	Q9NRH2
									chr3	43344636	43344648	uc003cmu.2	+	SNRK	Q9NRH2
									chr3	43344687	43344695	uc003cmu.2	+	SNRK	Q9NRH2
									chr3	48642166	48643299	uc003cua.1	-	UQCRC1	P31930
									chr3	49141080	49141084	uc003cvy.1	-	QARS	P47897
									chr3	49141087	49141096	uc003cvy.1	-	QARS	P47897
									chr3	49141131	49141322	uc003cvy.1	-	QARS	P47897
									chr3	49141329	49141333	uc003cvy.1	-	QARS	P47897
									chr3	49141335	49141354	uc003cvy.1	-	QARS	P47897
									chr3	49141376	49141822	uc003cvy.1	-	QARS	P47897
									chr3	49141824	49141828	uc003cvy.1	-	QARS	P47897
									chr3	49141831	49142052	uc003cvy.1	-	QARS	P47897
									chr3	49142055	49142085	uc003cvy.1	-	QARS	P47897
									chr3	49142088	49142112	uc003cvy.1	-	QARS	P47897
									chr3	49142115	49142132	uc003cvy.1	-	QARS	P47897
									chr3	49142134	49142143	uc003cvy.1	-	QARS	P47897
									chr3	49142161	49142165	uc003cvy.1	-	QARS	P47897
									chr3	52326305	52326442	uc003ddr.1	+	GLYCTK	Q8IVS8
									chr3	52326456	52326555	uc003ddr.1	+	GLYCTK	Q8IVS8
									chr3	52326557	52326572	uc003ddr.1	+	GLYCTK	Q8IVS8
									chr3	53213593	53213627	uc003dgn.1	+	PRKCD	Q05655
									chr3	53217468	53217494	uc010hmt.1	+	PRKCD	Q05655
									chr3	58368241	58380787	uc010hnk.1	+	PXK	Q7Z7A4
									chr3	62188847	62188876	uc003dlc.1	+	PTPRG	P23470
									chr3	65387253	65387379	uc010hnx.1	-	MAGI1	Q96QZ7
									chr3	123359276	123367862	uc010hrr.1	-	MYLK	Q15746
									chr3	123367865	123367871	uc010hrr.1	-	MYLK	Q15746
									chr3	123367881	123367890	uc010hrr.1	-	MYLK	Q15746
									chr3	123367895	123368036	uc010hrr.1	-	MYLK	Q15746
									chr3	123375974	123375990	uc010hrr.1	-	MYLK	Q15746
									chr3	123375994	123376041	uc010hrr.1	-	MYLK	Q15746
									chr3	123376043	123376129	uc010hrr.1	-	MYLK	Q15746
									chr3	123376142	123376157	uc010hrr.1	-	MYLK	Q15746
									chr3	123376160	123376170	uc010hrr.1	-	MYLK	Q15746
									chr3	123376172	123376231	uc010hrr.1	-	MYLK	Q15746
									chr3	123376235	123383063	uc010hrr.1	-	MYLK	Q15746
									chr3	123383073	123383088	uc010hrr.1	-	MYLK	Q15746
									chr3	123383097	123383105	uc010hrr.1	-	MYLK	Q15746
									chr3	128616475	128616542	uc003elc.1	+	ACAD9	Q9H845
									chr3	128623224	128623239	uc003ele.1	+	ACAD9	Q9H845
									chr3	138417857	138423289	uc010huh.1	-	PIK3CB	P42338
									chr3	138423291	138433509	uc010huh.1	-	PIK3CB	P42338
									chr3	138433511	138433527	uc010huh.1	-	PIK3CB	P42338
									chr3	138433529	138433542	uc010huh.1	-	PIK3CB	P42338
									chr3	138433544	138433561	uc010huh.1	-	PIK3CB	P42338
									chr3	139346597	139346606	uc003etj.1	-	NMNAT3	Q96T66
									chr3	141901871	141901892	uc003eup.1	-	GK5	Q6ZS86
									chr3	142188389	142188411	uc003euy.1	-	ATR	Q13535
									chr3	195597058	195599341	uc003fvr.1	-	TNK2	Q07912
									chr4	844775	844784	uc003gbk.2	-	GAK	O14976
									chr4	844787	844802	uc003gbk.2	-	GAK	O14976
									chr4	845538	845546	uc003gbk.2	-	GAK	O14976
									chr4	845557	845591	uc003gbk.2	-	GAK	O14976
									chr4	845637	845645	uc003gbk.2	-	GAK	O14976
									chr4	845685	845692	uc003gbk.2	-	GAK	O14976
									chr4	898542	905575	uc003gbl.2	-	GAK	O14976
									chr4	1207309	1207393	uc003gcw.2	-	CTBP1	Q13363
									chr4	1232109	1232130	uc003gct.1	-	CTBP1	Q13363
									chr4	1803094	1803122	uc010icb.1	+	FGFR3	P22607
									chr4	40103695	40103705	uc010ifr.1	+	N4BP2	Q86UW6
									chr4	57340220	57340532	uc003hbw.1	+	SRP72	O76094
									chr4	82126207	82126215	uc003hmh.1	-	PRKG2	Q13237
									chr4	85552972	85552979	uc010ike.1	+	CDS1	Q92903
									chr4	87023176	87028505	uc003hpo.1	-	MAPK10	P53779
									chr4	113303554	113303600	uc003iaq.1	+	ALPK1	Q96QP1
									chr4	170520326	170520348	uc003isg.1	-	NEK1	Q96PY6
									chr5	39203063	39203119	uc003jls.1	-	FYB	O15117
									chr5	67586495	67586556	uc003jvd.1	+	PIK3R1	P27986
									chr5	86707122	86707163	uc003kiz.1	-	CCNH	P51946
									chr5	149636163	149636208	uc010jhf.1	-	CAMK2A	Q9UQM7
									chr5	179707562	179707573	uc003mlt.2	-	MAPK9	P45984
									chr6	7402880	7402960	uc003mxo.1	+	RIOK1	Q9BRS2
									chr6	7403040	7403086	uc003mxo.1	+	RIOK1	Q9BRS2
									chr6	30864791	30865183	uc003nrz.1	+	DDR1	Q08345
									chr6	31747484	31747542	uc003nxf.1	-	VARS	P26640
									chr6	31747554	31747560	uc003nxf.1	-	VARS	P26640
									chr6	31747562	31747934	uc003nxf.1	-	VARS	P26640
									chr6	43100159	43100169	uc010jyj.1	+	PTK7	Q13308
									chr6	111195987	111213380	uc003pul.1	+	AMD1	P17707
									chr6	111631299	111631312	uc003puw.2	-	REV3L	O60673
									chr6	112024203	112024237	uc010kdy.1	-	FYN	P06241
									chr6	112041255	112041265	uc003pvh.1	-	FYN	P06241
									chr6	128326362	128326389	uc010kfd.1	-	PTPRK	Q15262
									chr6	128718816	128718833	uc003qbl.1	-	PTPRK	Q15262
									chr6	132182735	132182833	uc003qcy.2	+	ENPP1	P22413
									chr6	132182836	132185647	uc003qcy.2	+	ENPP1	P22413
									chr6	132185650	132185671	uc003qcy.2	+	ENPP1	P22413
									chr6	132185677	132185704	uc003qcy.2	+	ENPP1	P22413
									chr6	150023263	150023272	uc003qmv.1	-	LATS1	O95835
									chr6	161512411	161512467	uc003qtp.1	+	MAP3K4	Q9Y6R4
									chr7	23827605	23827613	uc003swv.1	+	STK31	Q9BXU1
									chr7	73511410	73513515	uc003uac.1	+	LIMK1	P53667
									chr7	73513528	73513537	uc003uac.1	+	LIMK1	P53667
									chr7	73513539	73513543	uc003uac.1	+	LIMK1	P53667
									chr7	73513546	73520220	uc003uac.1	+	LIMK1	P53667
									chr7	77236544	77240123	uc010lds.1	+	PTPN12	Q05209
									chr7	95221358	95221834	uc003unz.1	-	PDK4	Q16654
									chr7	95221839	95221871	uc003unz.1	-	PDK4	Q16654
									chr7	95221873	95221882	uc003unz.1	-	PDK4	Q16654
									chr7	95221893	95221913	uc003unz.1	-	PDK4	Q16654
									chr7	95222065	95222072	uc003unz.1	-	PDK4	Q16654
									chr7	98498247	98501028	uc003upr.1	+	TRRAP	Q9Y4A5
									chr8	9413445	9413449	uc003wss.1	+	TNKS	O95271
									chr8	17198941	17206590	uc003wxn.2	-	MTMR7	Q9Y216
									chr8	27288393	27288410	uc010luq.1	+	PTK2B	Q14289
									chr8	27308266	27308334	uc003xfs.1	+	PTK2B	Q14289
									chr8	141810634	141810675	uc003yvp.1	-	PTK2	Q05397
									chr8	141889629	141889736	uc003yvr.1	-	PTK2	Q05397
									chr8	141900837	141900868	uc003yvs.1	-	PTK2	Q05397
									chr8	144919328	144919346	uc003yzz.1	-	NRBP2	Q9NSY0
									chr9	27157833	27157845	uc003zqj.1	+	TEK	Q02763
									chr9	71503897	71504046	uc010mok.1	+	PIP5K1B	O14986
									chr9	71854853	71854966	uc010mol.1	+	TJP2	Q9UDY2
									chr9	88933903	88934585	uc010mqe.1	-	ZCCHC6	Q5VYS8
									chr9	90254565	90254608	uc004ape.1	+	DAPK1	P53355
									chr9	95997090	95997103	uc004atk.2	+	WNK2	Q9Y3S1
									chr9	100840475	100840482	uc004aye.1	+	NANS	Q9NR45
									chr9	101891137	101891246	uc004aze.2	+	TGFBR1	P36897
									chr9	113538068	113538119	uc004bez.1	+	MUSK	O15146
									chr9	128414510	128420022	uc010mxc.1	-	MAPKAP1	Q9BPZ7
									chr9	128420025	128420078	uc010mxc.1	-	MAPKAP1	Q9BPZ7
									chr9	130965734	130965749	uc010mxr.1	+	DNM1	Q05193
									chr9	131004504	131004552	uc004buc.1	+	DNM1	Q05193
									chr9	134406012	134406025	uc010mzk.1	-	UCK1	Q9HA47
									chr9	134406030	134406503	uc010mzk.1	-	UCK1	Q9HA47
									chrX	12817326	12817404	uc010nec.1	+	PRPS2	P11908
									chrX	18912322	18923977	uc010nff.1	-	PHKA2	P46019
									chrX	18936831	18936857	uc004cyu.2	-	PHKA2	P46019
									chrX	18936859	18936882	uc004cyu.2	-	PHKA2	P46019
									chrX	18936886	18936915	uc004cyu.2	-	PHKA2	P46019
									chrX	18936917	18938153	uc004cyu.2	-	PHKA2	P46019
									chrX	18938198	18938203	uc004cyu.2	-	PHKA2	P46019
									chrX	18938210	18944702	uc010nfg.1	-	PHKA2	P46019
									chrX	18959647	18972530	uc010nfh.1	-	PHKA2	P46019
									chrX	21544985	21550016	uc004czy.1	+	CNKSR2	Q8WXI2
									chrX	41524683	41530783	uc004dfk.2	-	CASK	O14936
									chrX	70608087	70608140	uc004dzv.2	+	TAF1	P21675
									chrX	70626488	70644085	uc010nle.1	+	TAF1	P21675
									chrX	100608858	100613425	uc004ehh.1	-	BTK	Q06187

## Sheet: S4
Category	Term	Count	%	Adjusted P-value	Genes	Fold Enrichment
SP_PIR_KEYWORDS	Homeobox	49	94.23076923076923	4.5922867362181917E-88	POU6F1, HNF1B, EVX1, HOXD10, HOXC6, HOXC9, HOXC4, HOXC5, POU4F1, PHOX2B, SATB2, NKX2-8, OTX2, BARHL2, SIX6, HOXC10, HOXC11, HIPK1, CUX1, TSHZ3, HOXA13, HOXA11, HOXB13, MEIS1, MSX2, HESX1, HOXA1, HOXA2, MEIS2, HOXA4, HOXA5, HOXA7, POU3F4, GBX2, POU2F1, HOXA10, NKX2-1, NKX2-5, NKX2-2, VSX2, HOXB3, ZFHX4, DLX1, ISL2, HOXB7, MEOX2, HOXB5, DLX5, HOXB9	74.89788620470438
INTERPRO	IPR012287:Homeodomain-related	49	94.23076923076923	1.484346080896644E-85	POU6F1, HNF1B, EVX1, HOXD10, HOXC6, HOXC9, HOXC4, HOXC5, POU4F1, MYB, PHOX2B, SATB2, TADA2A, NKX2-8, OTX2, BARHL2, SIX6, HOXC10, HOXC11, CUX1, HOXA13, HOXA11, HOXB13, MEIS1, MSX2, HESX1, HOXA1, HOXA2, MEIS2, HOXA4, HOXA5, HOXA7, POU3F4, GBX2, POU2F1, HOXA10, NKX2-1, NKX2-5, NKX2-2, VSX2, HOXB3, ZFHX4, DLX1, HOXB7, MEOX2, HOXB5, DLX5, HOXB9, NCOR1	65.95757918552036
INTERPRO	IPR017970:Homeobox, conserved site	48	92.3076923076923	2.0160078202200253E-83	POU6F1, TSHZ3, HNF1B, EVX1, HOXA13, HOXA11, HOXB13, MEIS1, HOXD10, HESX1, MSX2, HOXC6, HOXA1, HOXA2, MEIS2, HOXC9, HOXA4, HOXA5, HOXC4, HOXC5, HOXA7, POU3F4, HOXA10, POU2F1, GBX2, NKX2-1, POU4F1, NKX2-5, NKX2-2, PHOX2B, SATB2, BARHL2, OTX2, NKX2-8, VSX2, SIX6, HOXC10, HOXB3, ISL2, DLX1, ZFHX4, HOXC11, MEOX2, HOXB7, HOXB5, DLX5, HOXB9, CUX1	66.28249336870027
INTERPRO	IPR001356:Homeobox	48	92.3076923076923	2.6315454909449712E-83	POU6F1, TSHZ3, HNF1B, EVX1, HOXA13, HOXA11, HOXB13, MEIS1, HOXD10, HESX1, MSX2, HOXC6, HOXA1, HOXA2, MEIS2, HOXC9, HOXA4, HOXA5, HOXC4, HOXC5, HOXA7, POU3F4, HOXA10, POU2F1, GBX2, NKX2-1, POU4F1, NKX2-5, NKX2-2, PHOX2B, SATB2, BARHL2, OTX2, NKX2-8, VSX2, SIX6, HOXC10, HOXB3, ISL2, DLX1, ZFHX4, HOXC11, MEOX2, HOXB7, HOXB5, DLX5, HOXB9, CUX1	65.43633387888707
UP_SEQ_FEATURE	DNA-binding region:Homeobox	43	82.6923076923077	2.5927646664393444E-75	POU6F1, EVX1, HOXA13, HOXA11, HOXB13, HOXD10, HESX1, MSX2, HOXC6, HOXA1, HOXA2, HOXC9, HOXA4, HOXA5, HOXC4, HOXC5, HOXA7, POU3F4, HOXA10, POU2F1, GBX2, NKX2-1, POU4F1, NKX2-5, NKX2-2, PHOX2B, SATB2, BARHL2, OTX2, NKX2-8, VSX2, SIX6, HOXC10, HOXB3, ISL2, DLX1, HOXC11, MEOX2, HOXB7, HOXB5, DLX5, HOXB9, CUX1	83.18410931174088
SMART	SM00389:HOX	48	92.3076923076923	3.838562393121637E-71	POU6F1, TSHZ3, HNF1B, EVX1, HOXA13, HOXA11, HOXB13, MEIS1, HOXD10, HESX1, MSX2, HOXC6, HOXA1, HOXA2, MEIS2, HOXC9, HOXA4, HOXA5, HOXC4, HOXC5, HOXA7, POU3F4, HOXA10, POU2F1, GBX2, NKX2-1, POU4F1, NKX2-5, NKX2-2, PHOX2B, SATB2, BARHL2, OTX2, NKX2-8, VSX2, SIX6, HOXC10, HOXB3, ISL2, DLX1, ZFHX4, HOXC11, MEOX2, HOXB7, HOXB5, DLX5, HOXB9, CUX1	35.66219312602291
GOTERM_MF_FAT	GO:0043565~sequence-specific DNA binding	49	94.23076923076923	2.088580569408507E-59	POU6F1, HNF1B, EVX1, HOXD10, HOXC6, HOXC9, HOXC4, HOXC5, POU4F1, PHOX2B, SATB2, NKX2-8, OTX2, BARHL2, SIX6, HOXC10, HOXC11, CUX1, TSHZ3, HOXA13, HOXA11, HOXB13, MEIS1, MSX2, HESX1, HOXA1, HOXA2, MEIS2, HOXA4, HOXA5, HOXA7, POU3F4, GBX2, POU2F1, HOXA10, NKX2-1, NKX2-5, NKX2-2, VSX2, HOXB3, ZFHX4, DLX1, ISL2, HOXB7, MEOX2, HOXB5, DLX5, HOXB9, NCOR1	20.15482828538842
GOTERM_MF_FAT	GO:0003700~transcription factor activity	50	96.15384615384616	7.102721614782434E-52	POU6F1, HNF1B, EVX1, HOXD10, HOXC6, HOXC9, HOXC4, HOXC5, POU4F1, PHOX2B, SATB2, TADA2A, NKX2-8, OTX2, BARHL2, SIX6, HOXC10, HOXC11, CUX1, TSHZ3, HOXA13, HOXA11, HOXB13, MEIS1, MSX2, HESX1, HOXA1, HOXA2, MEIS2, HOXA4, HOXA5, HOXA7, POU3F4, GBX2, POU2F1, HOXA10, NKX2-1, NKX2-5, NKX2-2, VSX2, HOXB3, ZFHX4, DLX1, ISL2, HOXB7, MEOX2, HOXB5, DLX5, HOXB9, NCOR1	12.803747534516766
SP_PIR_KEYWORDS	dna-binding	51	98.07692307692307	1.527112298128219E-48	POU6F1, HNF1B, EVX1, HOXD10, HOXC6, HOXC9, HOXC4, HOXC5, POU4F1, MYB, PHOX2B, SATB2, TADA2A, NKX2-8, OTX2, BARHL2, SIX6, HOXC10, HOXC11, CUX1, TSHZ3, HOXA13, HOXA11, HOXB13, MEIS1, MSX2, HESX1, HOXA1, HOXA2, MEIS2, HOXA4, HOXA5, HOXA7, POU3F4, GBX2, POU2F1, HOXA10, NKX2-1, NKX2-5, NKX2-2, VSX2, HOXB3, ZFHX4, DLX1, ISL2, HOXB7, MEOX2, HOXB5, DLX5, HOXB9, NCOR1	10.099087876791303
GOTERM_MF_FAT	GO:0030528~transcription regulator activity	51	98.07692307692307	7.437457616245439E-45	POU6F1, HNF1B, EVX1, HOXD10, HOXC6, HOXC9, HOXC4, HOXC5, POU4F1, MYB, PHOX2B, SATB2, TADA2A, NKX2-8, OTX2, BARHL2, SIX6, HOXC10, HOXC11, CUX1, TSHZ3, HOXA13, HOXA11, HOXB13, MEIS1, MSX2, HESX1, HOXA1, HOXA2, MEIS2, HOXA4, HOXA5, HOXA7, POU3F4, GBX2, POU2F1, HOXA10, NKX2-1, NKX2-5, NKX2-2, VSX2, HOXB3, ZFHX4, DLX1, ISL2, HOXB7, MEOX2, HOXB5, DLX5, HOXB9, NCOR1	8.421512515262515
SP_PIR_KEYWORDS	developmental protein	39	75.0	2.4822429744567465E-41	TSHZ3, EVX1, HOXA13, HOXA11, HOXB13, MEIS1, HOXD10, HESX1, MSX2, HOXC6, HOXA1, HOXA2, HOXC9, HOXA4, HOXA5, HOXC4, HOXC5, HOXA7, HOXA10, POU4F1, NKX2-5, NKX2-2, PHOX2B, SATB2, OTX2, NKX2-8, VSX2, SIX6, HOXC10, HOXB3, ISL2, DLX1, HOXC11, MEOX2, HOXB7, HOXB5, DLX5, HOXB9, CUX1	18.51893453145058
GOTERM_BP_FAT	GO:0006355~regulation of transcription, DNA-dependent	50	96.15384615384616	1.8510570073398266E-38	POU6F1, HNF1B, EVX1, HOXD10, HOXC6, HOXC9, HOXC4, HOXC5, POU4F1, MYB, PHOX2B, SATB2, NKX2-8, OTX2, BARHL2, SIX6, HOXC10, HOXC11, CUX1, TSHZ3, HOXA13, HOXA11, HOXB13, MEIS1, MSX2, HESX1, HOXA1, HOXA2, MEIS2, HOXA4, HOXA5, HOXA7, POU3F4, GBX2, POU2F1, HOXA10, NKX2-1, NKX2-5, NKX2-2, VSX2, HOXB3, ZFHX4, DLX1, ISL2, HOXB7, MEOX2, HOXB5, DLX5, HOXB9, NCOR1	7.336543884767234
GOTERM_BP_FAT	GO:0051252~regulation of RNA metabolic process	50	96.15384615384616	2.783977870751618E-38	POU6F1, HNF1B, EVX1, HOXD10, HOXC6, HOXC9, HOXC4, HOXC5, POU4F1, MYB, PHOX2B, SATB2, NKX2-8, OTX2, BARHL2, SIX6, HOXC10, HOXC11, CUX1, TSHZ3, HOXA13, HOXA11, HOXB13, MEIS1, MSX2, HESX1, HOXA1, HOXA2, MEIS2, HOXA4, HOXA5, HOXA7, POU3F4, GBX2, POU2F1, HOXA10, NKX2-1, NKX2-5, NKX2-2, VSX2, HOXB3, ZFHX4, DLX1, ISL2, HOXB7, MEOX2, HOXB5, DLX5, HOXB9, NCOR1	7.174678603250032
GOTERM_MF_FAT	GO:0003677~DNA binding	52	100.0	7.292236607818025E-38	POU6F1, HNF1B, EVX1, HOXD10, HOXC6, HOXC9, HOXC4, HOXC5, POU4F1, MYB, PHOX2B, SATB2, TADA2A, NKX2-8, OTX2, BARHL2, SIX6, HOXC10, HOXC11, HIPK1, CUX1, TSHZ3, HOXA13, HOXA11, HOXB13, MEIS1, MSX2, HESX1, HOXA1, HOXA2, MEIS2, HOXA4, HOXA5, HOXA7, POU3F4, GBX2, POU2F1, HOXA10, NKX2-1, NKX2-5, NKX2-2, VSX2, HOXB3, ZFHX4, DLX1, ISL2, HOXB7, MEOX2, HOXB5, DLX5, HOXB9, NCOR1	5.56971256971257
GOTERM_BP_FAT	GO:0045449~regulation of transcription	52	100.0	4.038799209033041E-35	POU6F1, HNF1B, EVX1, HOXD10, HOXC6, HOXC9, HOXC4, HOXC5, POU4F1, MYB, PHOX2B, SATB2, TADA2A, NKX2-8, OTX2, BARHL2, SIX6, HOXC10, HOXC11, HIPK1, CUX1, TSHZ3, HOXA13, HOXA11, HOXB13, MEIS1, MSX2, HESX1, HOXA1, HOXA2, MEIS2, HOXA4, HOXA5, HOXA7, POU3F4, GBX2, POU2F1, HOXA10, NKX2-1, NKX2-5, NKX2-2, VSX2, HOXB3, ZFHX4, DLX1, ISL2, HOXB7, MEOX2, HOXB5, DLX5, HOXB9, NCOR1	5.201076509034986
SP_PIR_KEYWORDS	DNA binding	29	55.769230769230774	4.82204006792937E-35	POU6F1, HNF1B, HOXA13, HOXA11, HOXD10, MSX2, HOXC6, HOXA1, HOXC9, HOXA4, HOXA5, HOXC4, HOXA7, HOXC5, POU2F1, GBX2, HOXA10, POU3F4, NKX2-1, POU4F1, MYB, PHOX2B, HOXC10, HOXB3, HOXC11, MEOX2, HOXB7, HOXB5, HOXB9	31.550622171945705
SP_PIR_KEYWORDS	nucleus	52	100.0	4.430986226776874E-33	POU6F1, HNF1B, EVX1, HOXD10, HOXC6, HOXC9, HOXC4, HOXC5, POU4F1, MYB, PHOX2B, SATB2, TADA2A, NKX2-8, OTX2, BARHL2, SIX6, HOXC10, HOXC11, HIPK1, CUX1, TSHZ3, HOXA13, HOXA11, HOXB13, MEIS1, MSX2, HESX1, HOXA1, HOXA2, MEIS2, HOXA4, HOXA5, HOXA7, POU3F4, GBX2, POU2F1, HOXA10, NKX2-1, NKX2-5, NKX2-2, VSX2, HOXB3, ZFHX4, DLX1, ISL2, HOXB7, MEOX2, HOXB5, DLX5, HOXB9, NCOR1	4.491010973616624
GOTERM_BP_FAT	GO:0003002~regionalization	25	48.07692307692308	4.7558914118001204E-29	HNF1B, EVX1, HOXA11, HOXD10, HOXC6, HOXA1, HOXA2, HOXC9, HOXA4, HOXA5, HOXC4, HOXA7, HOXC5, GBX2, HOXA10, NKX2-1, HOXB3, HOXC10, DLX1, HOXC11, HOXB7, MEOX2, HIPK1, HOXB5, HOXB9	33.014447481452564
SP_PIR_KEYWORDS	transcription regulation	41	78.84615384615384	6.998581414400842E-29	POU6F1, TSHZ3, HNF1B, HOXA13, HOXA11, HOXB13, HOXD10, HESX1, MSX2, HOXC6, HOXA1, HOXA2, HOXC9, HOXA4, HOXA5, HOXC4, HOXC5, HOXA7, POU3F4, HOXA10, POU2F1, GBX2, NKX2-1, POU4F1, MYB, PHOX2B, SATB2, TADA2A, BARHL2, VSX2, HOXC10, HOXB3, ZFHX4, HOXC11, HIPK1, MEOX2, HOXB7, HOXB5, HOXB9, CUX1, NCOR1	7.485714556913964
GOTERM_BP_FAT	GO:0007389~pattern specification process	26	50.0	1.433505743917414E-27	HNF1B, EVX1, HOXA11, HOXD10, HOXC6, HOXA1, HOXA2, HOXC9, HOXA4, HOXA5, HOXC4, HOXA7, HOXC5, GBX2, HOXA10, NKX2-1, SATB2, HOXB3, HOXC10, DLX1, HOXC11, HOXB7, MEOX2, HIPK1, HOXB5, HOXB9	25.333333333333336
GOTERM_BP_FAT	GO:0009952~anterior/posterior pattern formation	22	42.30769230769231	3.769061842929077E-27	HNF1B, HOXA11, HOXD10, HOXC10, HOXC6, HOXB3, HOXA1, HOXA2, HOXC9, HOXC11, HOXA4, HOXB7, HIPK1, MEOX2, HOXA5, HOXB5, HOXC4, HOXC5, HOXA7, GBX2, HOXA10, HOXB9	40.88131868131868
SP_PIR_KEYWORDS	Transcription	40	76.92307692307693	3.982475068829069E-27	POU6F1, TSHZ3, HNF1B, HOXA13, HOXA11, HOXB13, MEIS1, HOXD10, HESX1, HOXC6, HOXA1, HOXA2, HOXC9, HOXA4, HOXA5, HOXC4, HOXC5, HOXA7, POU3F4, HOXA10, POU2F1, GBX2, NKX2-1, POU4F1, MYB, PHOX2B, SATB2, TADA2A, BARHL2, VSX2, HOXC10, HOXB3, ZFHX4, HOXC11, HOXB7, HIPK1, HOXB5, HOXB9, CUX1, NCOR1	7.144448984139955
GOTERM_BP_FAT	GO:0006350~transcription	40	76.92307692307693	3.9291589445499026E-20	POU6F1, TSHZ3, HNF1B, HOXA13, HOXA11, HOXB13, MEIS1, HOXD10, HESX1, HOXC6, HOXA1, HOXA2, HOXC9, HOXA4, HOXA5, HOXC4, HOXC5, HOXA7, POU3F4, HOXA10, POU2F1, GBX2, NKX2-1, POU4F1, MYB, PHOX2B, TADA2A, BARHL2, NKX2-8, VSX2, HOXC10, HOXB3, ZFHX4, HOXC11, HOXB7, HIPK1, HOXB5, HOXB9, CUX1, NCOR1	4.952952806355948
GOTERM_BP_FAT	GO:0048598~embryonic morphogenesis	22	42.30769230769231	6.771203583015891E-20	SATB2, HOXA13, HOXA11, HOXD10, HOXC10, HESX1, MSX2, HOXB3, HOXA1, HOXA2, HOXC9, HOXC11, HOXA4, HOXB7, HOXA5, HOXB5, DLX5, HOXC4, HOXA7, GBX2, HOXA10, POU2F1	18.64294662991731
GOTERM_BP_FAT	GO:0001501~skeletal system development	22	42.30769230769231	1.346035456964344E-19	SATB2, HOXA13, HOXA11, HOXD10, HOXC10, HOXC6, MSX2, HOXB3, DLX1, HOXA2, HOXC11, HOXC9, HOXA4, HOXB7, HOXA5, HOXB5, DLX5, HOXC4, HOXC5, HOXA7, HOXA10, HOXB9	17.941644562334215
UP_SEQ_FEATURE	short sequence motif:Antp-type hexapeptide	11	21.153846153846153	6.000866772789508E-19	HOXC6, HOXB3, HOXA1, HOXA2, HOXA4, HOXB7, HOXA5, HOXC4, HOXB5, HOXC5, HOXA7	175.78846153846152
INTERPRO	IPR001827:Homeobox protein, antennapedia type, conserved site	11	21.153846153846153	5.484803170802233E-19	HOXC6, HOXB3, HOXA1, HOXA2, HOXA4, HOXB7, HOXA5, HOXC4, HOXB5, HOXC5, HOXA7	146.8341346153846
GOTERM_BP_FAT	GO:0048706~embryonic skeletal system development	14	26.923076923076923	5.392554093185632E-17	SATB2, HOXD10, HOXB3, HOXC6, DLX1, HOXA2, HOXC9, HOXB7, HOXA4, HOXA5, HOXB5, HOXC5, HOXA7, HOXB9	47.3006993006993
GOTERM_BP_FAT	GO:0048562~embryonic organ morphogenesis	15	28.846153846153843	1.981749128452004E-15	SATB2, HOXD10, HOXB3, HESX1, HOXA1, HOXA2, HOXC9, HOXB7, HOXA4, HOXA5, DLX5, HOXC4, HOXB5, HOXA7, GBX2	29.34065934065934
GOTERM_BP_FAT	GO:0009792~embryonic development ending in birth or egg hatching	19	36.53846153846153	5.551115123125783E-15	HNF1B, SATB2, EVX1, HOXD10, HOXC6, HOXB3, DLX1, HOXA2, HOXC9, MEOX2, HOXB7, HOXA4, HOXA5, HOXB5, HOXC5, HOXA7, GBX2, HOXB9, NKX2-5	14.799170888991247
GOTERM_BP_FAT	GO:0048568~embryonic organ development	15	28.846153846153843	6.650235917504688E-14	SATB2, HOXD10, HOXB3, HESX1, HOXA1, HOXA2, HOXC9, HOXB7, HOXA4, HOXA5, DLX5, HOXC4, HOXB5, HOXA7, GBX2	22.687835420393558
GOTERM_BP_FAT	GO:0043009~chordate embryonic development	18	34.61538461538461	8.071321389024888E-14	HNF1B, SATB2, HOXD10, HOXC6, HOXB3, DLX1, HOXA2, HOXC9, MEOX2, HOXB7, HOXA4, HOXA5, HOXB5, HOXC5, HOXA7, GBX2, HOXB9, NKX2-5	14.147339065768069
GOTERM_BP_FAT	GO:0006357~regulation of transcription from RNA polymerase II promoter	22	42.30769230769231	1.6182610806936282E-12	HNF1B, SATB2, HOXA13, EVX1, BARHL2, VSX2, HOXD10, HOXC6, HOXA1, DLX1, HOXA2, MEIS2, HOXC5, HOXA7, POU2F1, NKX2-1, POU4F1, HOXB9, CUX1, NKX2-5, NCOR1, NKX2-2	7.872606073431382
GOTERM_BP_FAT	GO:0045165~cell fate commitment	13	25.0	3.6118885660130218E-12	EVX1, HOXA11, BARHL2, VSX2, HOXD10, HOXC10, DLX1, HOXA2, ISL2, HOXC11, POU2F1, NKX2-1, NKX2-2	24.33093525179856
GOTERM_BP_FAT	GO:0030182~neuron differentiation	18	34.61538461538461	6.568079413682426E-12	EVX1, NKX2-8, OTX2, BARHL2, VSX2, HOXD10, HOXC10, HOXA1, DLX1, HOXA2, ISL2, DLX5, POU3F4, GBX2, NKX2-1, POU4F1, CUX1, NKX2-2	10.691253951527923
INTERPRO	IPR017995:Homeobox protein, antennapedia type	7	13.461538461538462	4.537370479340552E-12	HOXA4, HOXB7, HOXA5, HOXC4, HOXB5, HOXC5, HOXA7	186.87980769230768
GOTERM_BP_FAT	GO:0048704~embryonic skeletal system morphogenesis	10	19.230769230769234	1.9089840819219717E-11	HOXB3, SATB2, HOXA2, HOXC9, HOXA4, HOXB7, HOXA5, HOXB5, HOXA7, HOXD10	45.64102564102564
GOTERM_CC_FAT	GO:0031981~nuclear lumen	16	30.76923076923077	1.6710188788238156E-10	HNF1B, SATB2, TADA2A, HOXA11, HOXB13, VSX2, MEIS2, HIPK1, DLX5, HOXA10, POU2F1, NKX2-1, MYB, NKX2-5, NCOR1, NKX2-2	7.423303085299455
GOTERM_BP_FAT	GO:0048705~skeletal system morphogenesis	11	21.153846153846153	3.0492031122264507E-10	HOXB3, SATB2, HOXA2, HOXC9, HOXA4, HOXB7, HOXA5, HOXA11, HOXB5, HOXA7, HOXD10	25.55082417582417
PIR_SUPERFAMILY	PIRSF002612:homeotic protein Hox A5/D4	6	11.538461538461538	5.794631441347065E-10	HOXA4, HOXA5, HOXC4, HOXB5, HOXC5, HOXA7	201.7090909090909
GOTERM_BP_FAT	GO:0045944~positive regulation of transcription from RNA polymerase II promoter	15	28.846153846153843	1.6448726825046833E-9	HNF1B, SATB2, HOXA13, EVX1, VSX2, HOXD10, HOXA1, HOXA2, MEIS2, HOXA7, POU2F1, NKX2-1, HOXB9, NKX2-5, NKX2-2	10.518349574953348
GOTERM_CC_FAT	GO:0070013~intracellular organelle lumen	16	30.76923076923077	1.6760901555556984E-9	HNF1B, SATB2, TADA2A, HOXA11, HOXB13, VSX2, MEIS2, HIPK1, DLX5, HOXA10, POU2F1, NKX2-1, MYB, NKX2-5, NCOR1, NKX2-2	6.050471879530191
GOTERM_CC_FAT	GO:0043233~organelle lumen	16	30.76923076923077	1.5585110979543515E-9	HNF1B, SATB2, TADA2A, HOXA11, HOXB13, VSX2, MEIS2, HIPK1, DLX5, HOXA10, POU2F1, NKX2-1, MYB, NKX2-5, NCOR1, NKX2-2	5.914170040485829
GOTERM_CC_FAT	GO:0031974~membrane-enclosed lumen	16	30.76923076923077	1.5555617904894348E-9	HNF1B, SATB2, TADA2A, HOXA11, HOXB13, VSX2, MEIS2, HIPK1, DLX5, HOXA10, POU2F1, NKX2-1, MYB, NKX2-5, NCOR1, NKX2-2	5.7994555353902
GOTERM_CC_FAT	GO:0044451~nucleoplasm part	11	21.153846153846153	6.465032065250398E-9	HNF1B, SATB2, TADA2A, HIPK1, HOXA11, POU2F1, HOXA10, NKX2-1, HOXB13, NKX2-5, NCOR1	13.333522996680891
GOTERM_BP_FAT	GO:0001708~cell fate specification	8	15.384615384615385	2.0530294575493713E-8	HOXC10, HOXC11, EVX1, HOXA11, POU2F1, NKX2-1, HOXD10, NKX2-2	40.808446455505276
GOTERM_BP_FAT	GO:0045893~positive regulation of transcription, DNA-dependent	15	28.846153846153843	4.039778223052792E-8	HNF1B, SATB2, HOXA13, EVX1, VSX2, HOXD10, HOXA1, HOXA2, MEIS2, HOXA7, POU2F1, NKX2-1, HOXB9, NKX2-5, NKX2-2	8.180938558297047
GOTERM_BP_FAT	GO:0051254~positive regulation of RNA metabolic process	15	28.846153846153843	4.304900302898318E-8	HNF1B, SATB2, HOXA13, EVX1, VSX2, HOXD10, HOXA1, HOXA2, MEIS2, HOXA7, POU2F1, NKX2-1, HOXB9, NKX2-5, NKX2-2	8.112905805213497
GOTERM_BP_FAT	GO:0060173~limb development	9	17.307692307692307	1.0397144567519945E-7	MSX2, HOXC10, HOXC11, HOXA13, MEOX2, DLX5, HOXA11, HOXA10, HOXD10	22.731889469753547
GOTERM_BP_FAT	GO:0048736~appendage development	9	17.307692307692307	1.0397144567519945E-7	MSX2, HOXC10, HOXC11, HOXA13, MEOX2, DLX5, HOXA11, HOXA10, HOXD10	22.731889469753547
GOTERM_CC_FAT	GO:0005667~transcription factor complex	8	15.384615384615385	6.119233775248034E-8	HNF1B, SATB2, HOXA11, POU2F1, HOXA10, NKX2-1, HOXB13, NKX2-5	25.628070175438594
GOTERM_BP_FAT	GO:0010557~positive regulation of macromolecule biosynthetic process	16	30.76923076923077	2.3659331493952607E-7	HNF1B, SATB2, HOXA13, EVX1, BARHL2, VSX2, HOXD10, HOXA1, HOXA2, MEIS2, HOXA7, POU2F1, NKX2-1, HOXB9, NKX2-5, NKX2-2	6.364620089390732
GOTERM_BP_FAT	GO:0048663~neuron fate commitment	7	13.461538461538462	2.3094698864412067E-7	HOXC10, ISL2, DLX1, EVX1, NKX2-1, HOXD10, NKX2-2	43.35897435897436
GOTERM_BP_FAT	GO:0007423~sensory organ development	11	21.153846153846153	2.4522313746278E-7	HESX1, HOXA1, HOXA2, MEIS2, DLX5, GBX2, POU2F1, POU3F4, CUX1, VSX2, NKX2-5	12.496472959355057
GOTERM_BP_FAT	GO:0045941~positive regulation of transcription	15	28.846153846153843	2.7148813908084435E-7	HNF1B, SATB2, HOXA13, EVX1, VSX2, HOXD10, HOXA1, HOXA2, MEIS2, HOXA7, POU2F1, NKX2-1, HOXB9, NKX2-5, NKX2-2	6.918985270049099
GOTERM_BP_FAT	GO:0031328~positive regulation of cellular biosynthetic process	16	30.76923076923077	3.796930940769272E-7	HNF1B, SATB2, HOXA13, EVX1, BARHL2, VSX2, HOXD10, HOXA1, HOXA2, MEIS2, HOXA7, POU2F1, NKX2-1, HOXB9, NKX2-5, NKX2-2	6.076586187535093
GOTERM_BP_FAT	GO:0010628~positive regulation of gene expression	15	28.846153846153843	3.6891261767646455E-7	HNF1B, SATB2, HOXA13, EVX1, VSX2, HOXD10, HOXA1, HOXA2, MEIS2, HOXA7, POU2F1, NKX2-1, HOXB9, NKX2-5, NKX2-2	6.71653647557262
GOTERM_BP_FAT	GO:0009954~proximal/distal pattern formation	6	11.538461538461538	3.846609644142518E-7	HOXC10, DLX1, HOXC11, HOXA11, HOXA10, HOXD10	67.86622073578596
GOTERM_BP_FAT	GO:0009891~positive regulation of biosynthetic process	16	30.76923076923077	4.175993122412791E-7	HNF1B, SATB2, HOXA13, EVX1, BARHL2, VSX2, HOXD10, HOXA1, HOXA2, MEIS2, HOXA7, POU2F1, NKX2-1, HOXB9, NKX2-5, NKX2-2	5.989153292750416
GOTERM_BP_FAT	GO:0035113~embryonic appendage morphogenesis	8	15.384615384615385	5.949936975335746E-7	MSX2, HOXC10, HOXC11, HOXA13, DLX5, HOXA11, HOXA10, HOXD10	23.922192749778958
GOTERM_BP_FAT	GO:0030326~embryonic limb morphogenesis	8	15.384615384615385	5.949936975335746E-7	MSX2, HOXC10, HOXC11, HOXA13, DLX5, HOXA11, HOXA10, HOXD10	23.922192749778958
GOTERM_BP_FAT	GO:0045935~positive regulation of nucleobase, nucleoside, nucleotide and nucleic acid metabolic process	15	28.846153846153843	7.980337739521559E-7	HNF1B, SATB2, HOXA13, EVX1, VSX2, HOXD10, HOXA1, HOXA2, MEIS2, HOXA7, POU2F1, NKX2-1, HOXB9, NKX2-5, NKX2-2	6.253698224852071
GOTERM_CC_FAT	GO:0005654~nucleoplasm	11	21.153846153846153	4.022292106053982E-7	HNF1B, SATB2, TADA2A, HIPK1, HOXA11, POU2F1, HOXA10, NKX2-1, HOXB13, NKX2-5, NCOR1	8.390142021720969
GOTERM_BP_FAT	GO:0051173~positive regulation of nitrogen compound metabolic process	15	28.846153846153843	1.1487288642531013E-6	HNF1B, SATB2, HOXA13, EVX1, VSX2, HOXD10, HOXA1, HOXA2, MEIS2, HOXA7, POU2F1, NKX2-1, HOXB9, NKX2-5, NKX2-2	6.059483994266603
GOTERM_BP_FAT	GO:0035108~limb morphogenesis	8	15.384615384615385	1.3427170455493354E-6	MSX2, HOXC10, HOXC11, HOXA13, DLX5, HOXA11, HOXA10, HOXD10	21.022533022533022
GOTERM_BP_FAT	GO:0035107~appendage morphogenesis	8	15.384615384615385	1.3427170455493354E-6	MSX2, HOXC10, HOXC11, HOXA13, DLX5, HOXA11, HOXA10, HOXD10	21.022533022533022
GOTERM_BP_FAT	GO:0010604~positive regulation of macromolecule metabolic process	16	30.76923076923077	5.637960272308895E-6	HNF1B, SATB2, HOXA13, EVX1, BARHL2, VSX2, HOXD10, HOXA1, HOXA2, MEIS2, HOXA7, POU2F1, NKX2-1, HOXB9, NKX2-5, NKX2-2	4.857014630643569
GOTERM_BP_FAT	GO:0007409~axonogenesis	9	17.307692307692307	8.814172638094142E-6	HOXA1, ISL2, HOXA2, DLX5, NKX2-8, OTX2, GBX2, NKX2-1, POU4F1	12.1315265045835
GOTERM_BP_FAT	GO:0048667~cell morphogenesis involved in neuron differentiation	9	17.307692307692307	1.569550883750992E-5	HOXA1, ISL2, HOXA2, DLX5, NKX2-8, OTX2, GBX2, NKX2-1, POU4F1	11.202797202797203
GOTERM_BP_FAT	GO:0048812~neuron projection morphogenesis	9	17.307692307692307	1.7652995856431986E-5	HOXA1, ISL2, HOXA2, DLX5, NKX2-8, OTX2, GBX2, NKX2-1, POU4F1	10.992416034669555
GOTERM_BP_FAT	GO:0043583~ear development	7	13.461538461538462	2.0854241824408426E-5	HESX1, HOXA1, HOXA2, DLX5, GBX2, POU3F4, CUX1	19.16923076923077
GOTERM_BP_FAT	GO:0021515~cell differentiation in spinal cord	5	9.615384615384617	3.0487376821319856E-5	HOXC10, ISL2, EVX1, HOXD10, NKX2-2	52.03076923076924
GOTERM_BP_FAT	GO:0030902~hindbrain development	6	11.538461538461538	4.0524777339845386E-5	PHOX2B, HOXA1, HNF1B, HOXA2, GBX2, POU4F1	26.015384615384615
GOTERM_BP_FAT	GO:0000904~cell morphogenesis involved in differentiation	9	17.307692307692307	4.431617033540114E-5	HOXA1, ISL2, HOXA2, DLX5, NKX2-8, OTX2, GBX2, NKX2-1, POU4F1	9.595838587641866
GOTERM_BP_FAT	GO:0048858~cell projection morphogenesis	9	17.307692307692307	4.46665328824869E-5	HOXA1, ISL2, HOXA2, DLX5, NKX2-8, OTX2, GBX2, NKX2-1, POU4F1	9.556671899529041
GOTERM_BP_FAT	GO:0048666~neuron development	10	19.230769230769234	5.488454434043888E-5	HOXA1, ISL2, HOXA2, DLX5, NKX2-8, OTX2, GBX2, NKX2-1, POU4F1, HOXD10	7.674154753800772
GOTERM_MF_FAT	GO:0003702~RNA polymerase II transcription factor activity	9	17.307692307692307	4.397489648766406E-5	HOXC10, HOXA1, MEIS2, HOXC11, NKX2-8, NKX2-1, CUX1, MEIS1, HOXD10	9.209252837326607
GOTERM_BP_FAT	GO:0032990~cell part morphogenesis	9	17.307692307692307	5.918929278425633E-5	HOXA1, ISL2, HOXA2, DLX5, NKX2-8, OTX2, GBX2, NKX2-1, POU4F1	9.146033653846153
GOTERM_BP_FAT	GO:0031175~neuron projection development	9	17.307692307692307	5.918929278425633E-5	HOXA1, ISL2, HOXA2, DLX5, NKX2-8, OTX2, GBX2, NKX2-1, POU4F1	9.146033653846153
GOTERM_BP_FAT	GO:0035270~endocrine system development	6	11.538461538461538	7.282071136482937E-5	HOXB3, HNF1B, HOXA5, NKX2-1, NKX2-5, NKX2-2	22.62207357859532
GOTERM_BP_FAT	GO:0000122~negative regulation of transcription from RNA polymerase II promoter	9	17.307692307692307	7.528568299430827E-5	SATB2, HOXA2, DLX1, MEIS2, HOXA7, NKX2-1, CUX1, NKX2-5, NCOR1	8.802197802197803
GOTERM_BP_FAT	GO:0045892~negative regulation of transcription, DNA-dependent	10	19.230769230769234	7.512747893811955E-5	SATB2, HOXA2, DLX1, MEIS2, HOXA7, POU2F1, NKX2-1, CUX1, NKX2-5, NCOR1	7.307692307692308
GOTERM_BP_FAT	GO:0051253~negative regulation of RNA metabolic process	10	19.230769230769234	8.430918353441452E-5	SATB2, HOXA2, DLX1, MEIS2, HOXA7, POU2F1, NKX2-1, CUX1, NKX2-5, NCOR1	7.1865703357416075
UP_SEQ_FEATURE	domain:POU-specific	4	7.6923076923076925	4.921713994675558E-4	POU6F1, POU2F1, POU3F4, POU4F1	91.88942307692308
GOTERM_BP_FAT	GO:0030878~thyroid gland development	4	7.6923076923076925	1.2489368674517554E-4	HOXB3, HOXA5, NKX2-1, NKX2-5	86.71794871794872
GOTERM_BP_FAT	GO:0060284~regulation of cell development	8	15.384615384615385	1.2315363677606328E-4	PHOX2B, ISL2, HOXA2, DLX1, HOXA11, BARHL2, NKX2-5, NKX2-2	10.152345215759851
GOTERM_BP_FAT	GO:0048732~gland development	7	13.461538461538462	1.2206730602681848E-4	HOXB3, HOXA13, HOXA5, NKX2-1, HOXB13, HOXB9, NKX2-5	13.489458689458688
GOTERM_BP_FAT	GO:0048839~inner ear development	6	11.538461538461538	1.238823501750197E-4	HESX1, HOXA1, DLX5, GBX2, POU3F4, CUX1	19.758519961051608
GOTERM_BP_FAT	GO:0021510~spinal cord development	5	9.615384615384617	1.4299086831148777E-4	HOXC10, ISL2, EVX1, HOXD10, NKX2-2	33.35305719921105
INTERPRO	IPR000327:POU-specific	4	7.6923076923076925	1.0056822250914532E-4	POU6F1, POU2F1, POU3F4, POU4F1	80.09134615384616
GOTERM_BP_FAT	GO:0035295~tube development	8	15.384615384615385	1.8112327987318544E-4	HOXA5, HOXA11, NKX2-8, GBX2, NKX2-1, HOXB13, CUX1, NKX2-5	9.46013986013986
INTERPRO	IPR013847:POU	4	7.6923076923076925	1.0444705473977578E-4	POU6F1, POU2F1, POU3F4, POU4F1	75.38009049773756
GOTERM_BP_FAT	GO:0048665~neuron fate specification	4	7.6923076923076925	2.297290189959833E-4	HOXC10, EVX1, HOXD10, NKX2-2	69.37435897435898
GOTERM_BP_FAT	GO:0021517~ventral spinal cord development	4	7.6923076923076925	2.297290189959833E-4	HOXC10, ISL2, EVX1, HOXD10	69.37435897435898
GOTERM_BP_FAT	GO:0050767~regulation of neurogenesis	7	13.461538461538462	3.610037633946517E-4	PHOX2B, ISL2, HOXA2, DLX1, BARHL2, NKX2-5, NKX2-2	10.970342910101945
GOTERM_BP_FAT	GO:0045168~cell-cell signaling involved in cell fate specification	4	7.6923076923076925	4.6788165863664855E-4	HOXC11, HOXA11, POU2F1, NKX2-1	54.769230769230774
GOTERM_BP_FAT	GO:0031128~developmental induction	4	7.6923076923076925	4.6788165863664855E-4	HOXC11, HOXA11, POU2F1, NKX2-1	54.769230769230774
GOTERM_BP_FAT	GO:0016481~negative regulation of transcription	10	19.230769230769234	4.6300572064839063E-4	SATB2, HOXA2, DLX1, MEIS2, HOXA7, POU2F1, NKX2-1, CUX1, NKX2-5, NCOR1	5.667839785486845
GOTERM_BP_FAT	GO:0007411~axon guidance	6	11.538461538461538	4.7875950649489685E-4	HOXA1, ISL2, HOXA2, OTX2, GBX2, NKX2-1	14.58806613946801
GOTERM_BP_FAT	GO:0000902~cell morphogenesis	9	17.307692307692307	4.7885094015798213E-4	HOXA1, ISL2, HOXA2, DLX5, NKX2-8, OTX2, GBX2, NKX2-1, POU4F1	6.5769230769230775
GOTERM_BP_FAT	GO:0060541~respiratory system development	6	11.538461538461538	4.8493624890932896E-4	HESX1, HOXA5, NKX2-8, POU2F1, NKX2-1, CUX1	14.452991452991455
GOTERM_BP_FAT	GO:0006928~cell motion	10	19.230769230769234	5.666335497162001E-4	PHOX2B, HOXA1, ISL2, SATB2, HOXA2, BARHL2, OTX2, GBX2, NKX2-1, POU4F1	5.476923076923077
GOTERM_BP_FAT	GO:0030030~cell projection organization	9	17.307692307692307	5.772906480258078E-4	HOXA1, ISL2, HOXA2, DLX5, NKX2-8, OTX2, GBX2, NKX2-1, POU4F1	6.362458193979934
PIR_SUPERFAMILY	PIRSF500608:homeotic protein Hox A5	3	5.769230769230769	8.018853548931171E-4	HOXA5, HOXB5, HOXC5	201.7090909090909
PIR_SUPERFAMILY	PIRSF500606:homeotic protein Hox D4	3	5.769230769230769	8.018853548931171E-4	HOXA4, HOXC4, HOXA7	201.7090909090909
GOTERM_BP_FAT	GO:0051960~regulation of nervous system development	7	13.461538461538462	7.153935040143944E-4	PHOX2B, ISL2, HOXA2, DLX1, BARHL2, NKX2-5, NKX2-2	9.48477564102564
SMART	SM00352:POU	4	7.6923076923076925	3.552558597900157E-4	POU6F1, POU2F1, POU3F4, POU4F1	43.64903846153846
GOTERM_BP_FAT	GO:0010629~negative regulation of gene expression	10	19.230769230769234	8.537707063480671E-4	SATB2, HOXA2, DLX1, MEIS2, HOXA7, POU2F1, NKX2-1, CUX1, NKX2-5, NCOR1	5.161782661782662
GOTERM_BP_FAT	GO:0032989~cellular component morphogenesis	9	17.307692307692307	9.375473657147193E-4	HOXA1, ISL2, HOXA2, DLX5, NKX2-8, OTX2, GBX2, NKX2-1, POU4F1	5.897694245301298
GOTERM_BP_FAT	GO:0042471~ear morphogenesis	5	9.615384615384617	9.296436694528065E-4	HESX1, HOXA1, HOXA2, DLX5, GBX2	19.708624708624708
GOTERM_BP_FAT	GO:0045934~negative regulation of nucleobase, nucleoside, nucleotide and nucleic acid metabolic process	10	19.230769230769234	9.219916522377192E-4	SATB2, HOXA2, DLX1, MEIS2, HOXA7, POU2F1, NKX2-1, CUX1, NKX2-5, NCOR1	5.0811298076923075
GOTERM_BP_FAT	GO:0051172~negative regulation of nitrogen compound metabolic process	10	19.230769230769234	0.0010080158185126198	SATB2, HOXA2, DLX1, MEIS2, HOXA7, POU2F1, NKX2-1, CUX1, NKX2-5, NCOR1	5.0125981917889435
GOTERM_BP_FAT	GO:0045664~regulation of neuron differentiation	6	11.538461538461538	0.0011417425019134564	PHOX2B, ISL2, HOXA2, BARHL2, NKX2-5, NKX2-2	11.736263736263737
GOTERM_BP_FAT	GO:0045596~negative regulation of cell differentiation	7	13.461538461538462	0.0012367096868259875	PHOX2B, ISL2, HOXA2, DLX1, HOXA7, NKX2-5, NKX2-2	8.43091168091168
GOTERM_BP_FAT	GO:0051216~cartilage development	5	9.615384615384617	0.001354582522311576	HOXB3, SATB2, HOXA5, HOXC4, HOXA11	17.57796257796258
GOTERM_BP_FAT	GO:0010558~negative regulation of macromolecule biosynthetic process	10	19.230769230769234	0.0014196478863081063	SATB2, HOXA2, DLX1, MEIS2, HOXA7, POU2F1, NKX2-1, CUX1, NKX2-5, NCOR1	4.756011812684574
GOTERM_BP_FAT	GO:0031327~negative regulation of cellular biosynthetic process	10	19.230769230769234	0.0016928115395914434	SATB2, HOXA2, DLX1, MEIS2, HOXA7, POU2F1, NKX2-1, CUX1, NKX2-5, NCOR1	4.6373234608528735
GOTERM_MF_FAT	GO:0016564~transcription repressor activity	8	15.384615384615385	0.0018199835455520175	HOXC6, HESX1, MEIS2, HOXA7, POU2F1, CUX1, NKX2-5, NCOR1	6.320837390457644
GOTERM_BP_FAT	GO:0045665~negative regulation of neuron differentiation	4	7.6923076923076925	0.001951212644004885	PHOX2B, ISL2, HOXA2, NKX2-2	31.533799533799534
GOTERM_BP_FAT	GO:0009890~negative regulation of biosynthetic process	10	19.230769230769234	0.0019313987050147974	SATB2, HOXA2, DLX1, MEIS2, HOXA7, POU2F1, NKX2-1, CUX1, NKX2-5, NCOR1	4.540206739159619
GOTERM_BP_FAT	GO:0021546~rhombomere development	3	5.769230769230769	0.00216274784637438	HOXA1, HOXA2, GBX2	111.49450549450549
GOTERM_MF_FAT	GO:0003682~chromatin binding	6	11.538461538461538	0.0021040675520253016	HESX1, SATB2, DLX1, CUX1, NKX2-5, HOXD10	9.986923076923077
UP_SEQ_FEATURE	compositionally biased region:Poly-Ala	7	13.461538461538462	0.022389038350418944	PHOX2B, HOXA13, HOXA11, HOXA7, GBX2, NKX2-1, NCOR1	6.546829125073399
SP_PIR_KEYWORDS	microphthalmia	3	5.769230769230769	0.003987939228053405	OTX2, VSX2, SIX6	79.2651098901099
SP_PIR_KEYWORDS	disease mutation	13	25.0	0.004305064688033378	PHOX2B, SATB2, HOXA13, OTX2, VSX2, SIX6, HOXD10, MSX2, HESX1, HOXA2, POU3F4, NKX2-1, NKX2-5	3.022470144563168
GOTERM_BP_FAT	GO:0001655~urogenital system development	5	9.615384615384617	0.005685214990082343	HNF1B, HOXC11, HOXA13, HOXA11, HOXB13	11.825174825174825
UP_SEQ_FEATURE	compositionally biased region:Poly-Gly	6	11.538461538461538	0.028865992756618275	HOXC6, PHOX2B, HOXA11, NKX2-8, HOXA10, NKX2-1	7.711000537923615
GOTERM_BP_FAT	GO:0021522~spinal cord motor neuron differentiation	3	5.769230769230769	0.007705959831625586	HOXC10, ISL2, HOXD10	60.03550295857988
GOTERM_BP_FAT	GO:0021879~forebrain neuron differentiation	3	5.769230769230769	0.007705959831625586	DLX1, POU3F4, NKX2-1	60.03550295857988
UP_SEQ_FEATURE	compositionally biased region:Poly-Arg	5	9.615384615384617	0.030092931089693353	HOXC6, HOXC4, HOXA11, HOXA7, GBX2	10.501648351648353
GOTERM_BP_FAT	GO:0042472~inner ear morphogenesis	4	7.6923076923076925	0.008739338231449234	HESX1, HOXA1, DLX5, GBX2	18.58241758241758
GOTERM_BP_FAT	GO:0035239~tube morphogenesis	5	9.615384615384617	0.009348380207531926	HOXA5, HOXA11, GBX2, HOXB13, NKX2-5	10.24227740763174
GOTERM_BP_FAT	GO:0021872~generation of neurons in the forebrain	3	5.769230769230769	0.009949687049561451	DLX1, POU3F4, NKX2-1	52.03076923076923
GOTERM_BP_FAT	GO:0009953~dorsal/ventral pattern formation	4	7.6923076923076925	0.010295886945112742	HOXA2, EVX1, HOXA11, NKX2-1	17.343589743589746
GOTERM_BP_FAT	GO:0010605~negative regulation of macromolecule metabolic process	10	19.230769230769234	0.010383071679600175	SATB2, HOXA2, DLX1, MEIS2, HOXA7, POU2F1, NKX2-1, CUX1, NKX2-5, NCOR1	3.5443303290714736
GOTERM_BP_FAT	GO:0060429~epithelium development	6	11.538461538461538	0.010810687450002576	HOXA5, DLX5, HOXA11, HOXB5, NKX2-1, HOXB13	6.876313114198577
GOTERM_BP_FAT	GO:0001764~neuron migration	4	7.6923076923076925	0.011977166541470963	PHOX2B, SATB2, BARHL2, NKX2-1	16.259615384615383
GOTERM_BP_FAT	GO:0048754~branching morphogenesis of a tube	4	7.6923076923076925	0.012382356795786031	HOXA5, HOXA11, GBX2, HOXB13	16.009467455621305
GOTERM_BP_FAT	GO:0007492~endoderm development	3	5.769230769230769	0.01342533810356139	HNF1B, HOXC11, NKX2-1	43.35897435897436
GOTERM_CC_FAT	GO:0005730~nucleolus	6	11.538461538461538	0.012930467141987645	HNF1B, MEIS2, HIPK1, DLX5, VSX2, NKX2-2	5.7828381842859296
GOTERM_BP_FAT	GO:0030900~forebrain development	5	9.615384615384617	0.016426887569040982	HESX1, DLX1, OTX2, POU3F4, NKX2-1	8.557692307692308
GOTERM_BP_FAT	GO:0001763~morphogenesis of a branching structure	4	7.6923076923076925	0.017329208019724485	HOXA5, HOXA11, GBX2, HOXB13	14.062370062370062
GOTERM_BP_FAT	GO:0045666~positive regulation of neuron differentiation	3	5.769230769230769	0.023015345087415096	PHOX2B, NKX2-5, NKX2-2	32.519230769230774
GOTERM_BP_FAT	GO:0016477~cell migration	6	11.538461538461538	0.02323682606323152	PHOX2B, SATB2, BARHL2, GBX2, NKX2-1, POU4F1	5.65551839464883
KEGG_PATHWAY	hsa04950:Maturity onset diabetes of the young	2	3.8461538461538463	0.004916420845597735	HNF1B, NKX2-2	203.4
INTERPRO	IPR014778:Myb, DNA-binding	3	5.769230769230769	0.025992339420034094	TADA2A, MYB, NCOR1	27.459890109890114
GOTERM_MF_FAT	GO:0016563~transcription activator activity	7	13.461538461538462	0.031942848027404214	HNF1B, HOXC9, POU2F1, NKX2-1, HOXB9, MYB, NKX2-5	4.262711069418386
GOTERM_BP_FAT	GO:0010551~regulation of specific transcription from RNA polymerase II promoter	4	7.6923076923076925	0.032714502866308726	DLX1, EVX1, NKX2-5, NCOR1	11.07037643207856
GOTERM_BP_FAT	GO:0051674~localization of cell	6	11.538461538461538	0.03545745544899748	PHOX2B, SATB2, BARHL2, GBX2, NKX2-1, POU4F1	5.084439989977449
GOTERM_BP_FAT	GO:0048870~cell motility	6	11.538461538461538	0.03545745544899748	PHOX2B, SATB2, BARHL2, GBX2, NKX2-1, POU4F1	5.084439989977449
GOTERM_BP_FAT	GO:0030324~lung development	4	7.6923076923076925	0.03694315061973996	HOXA5, NKX2-8, NKX2-1, CUX1	10.511266511266511
GOTERM_BP_FAT	GO:0030323~respiratory tube development	4	7.6923076923076925	0.0396722206211626	HOXA5, NKX2-8, NKX2-1, CUX1	10.202111613876319
GOTERM_BP_FAT	GO:0021568~rhombomere 2 development	2	3.8461538461538463	0.04424256554908956	HOXA2, GBX2	260.15384615384613
INTERPRO	IPR001005:SANT, DNA-binding	3	5.769230769230769	0.044128637065511955	TADA2A, MYB, NCOR1	19.614207221350078
INTERPRO	IPR017112:Homeobox, Hox9	2	3.8461538461538463	0.04904509866303308	HOXC9, HOXB9	160.18269230769232
INTERPRO	IPR006711:Hox9 activation region	2	3.8461538461538463	0.04904509866303308	HOXC9, HOXB9	160.18269230769232

## Sheet: S5
Gene	Rep1_FC	Rep2_FC	Rep3_FC	# of reps with FC >= 2
BARHL2	540.989	194.479	0.262981	2
CUX1	5.60244	5.5653	3.61069	3
DLX1	4.09412	0.984206	2.19387	2
DLX5	5.55669	31.6786	1.56496	2
EVX1	0.000476257	97186.2	1399.96	2
FYN	7.52121	3.5723	0.618876	2
GBX2	30.2638	1092.34	3.0201	3
HESX1	453.793	208.642	20.0987	3
HIPK1	29.4728	6.51305	1.27237	2
HNF1B	173.78	311.653	3.0586e+07	3
HOXA1	73.9683	3.90817	6.49291	3
HOXA13	5.02544	5.58122	1.34296	2
HOXA2	71.8819	6.44068	0.869645	2
HOXA4	3.99189	1.78471	12.3889	2
HOXA5	16.0897	5.68937	71.6553	3
HOXB7	2.25365	6.71087	0.599439	2
HOXB9	22.5567	3.16111	4.17245	3
HOXC10	25.0527	25.6557	6.66764	3
HOXC11	0.000281102	4.12472e+06	2363.04	2
HOXC4	3.68294	0.561386	699.923	2
HOXC5	9.07724	92.798	27.013	3
HOXC6	4.89742	8.7147	0.863078	2
HOXC9	8.27697	15.0536	1.51823	2
HOXD10	7.76859	1.4009	2.25945	2
ISL2	10.8785	59.7118	0.390115	2
MEOX2	2.26401	1.12438e+08	16272	3
MSX2	14.5208	4.05362	31.8167	3
MYB	2.59947	78.0293	51.8109	3
NKX2-1	0.0058878	2259.41	19.3834	2
NKX2-2	86.3831	29.9793	67.3673	3
NKX2-5	2.28754	81676.2	136825	3
NKX2-8	14.6168	448274	4083.39	3
OTX2	35.0879	229.438	26377.3	3
POU2F1	4.17924	2.47153	0.899804	2
POU3F4	3.16203	119.864	3.65554	3
POU6F1	15.2506	162.818	1.48488	2
RBMX	8.11027	123.533	2.93458	3
SATB2	12.8937	1.38112	59.6592	2
SIX6	958.872	20.2571	9.58446	3
TSHZ3	28.1582	9235.84	470.816	3

## Sheet: S6
KD_targeted pol	up/down		KD_Liu tot	up/down		OE tot	up/down	OE pol	up/down
DLX5	up		BARHL2	down		HOXC10	down	HOXC10	down
HIPK1	up		CUX1	up		RBMX	up	RBMX	up
HOXA1	up		DLX1	down		VSX2	up
HOXA10	up		FYN	down
HOXA5	up		HIPK1	down
HOXA7	up		HOXA10	down
HOXB13	up		HOXA13	down
HOXB3	up		HOXA2	down
HOXB7	up		HOXA5	down
HOXC4	up		HOXA7	up
HOXC5	up		HOXB13	down
HOXC6	up		HOXB5	down
HOXD10	up		HOXB7	up
ISL2	up		HOXB9	down
POU2F1	up		HOXC4	up
SIX6	up		HOXC6	up
			MYB	down
			NKX2-1	down
			NKX2-2	down
			POU6F1	down
			RBMX	down
			SATB2	up
			TSHZ3	down

## Sheet: S7
KD_Liu tot	up/down		OE tot	up/down	OE pol	up/down
FYN	up		FYN	up	HNRNPM	up
HOXA1	down		HOXC10	up	HOXC10	up
HOXA10	down		HOXC11	up	HOXC4	up
HOXA13	down		HOXC4	up	HOXC5	up
HOXA4	up		HOXC5	up	HOXC6	up
HOXB3	up		HOXC6	up	HOXC9	up
HOXC10	up/down		HOXC9	up	RBMX	up
HOXC4	up/down		RBMX	up
HOXC5	up/down
HOXC6	up/down
HOXC9	up/down
NKX2-5	up/down
POU2F1	up
RBMX	up/down

## Sheet: S8
Gene symbol
AIR1
ANXA1
APOBEC3C
CCDC33
CDC5L
CIRBP
CLK3
CMTM6
CNBP
CNNM3
CSNK2A1
DDX41
ESR1
ESR2
FAM103A1
FOXL2
FOXM1
FOXS1
FUS
FXR2
GSTP1
HNRNPA0
HNRNPA1
HNRNPC
HNRNPD
HNRNPF
HNRNPH1
HNRNPH2
HNRNPUL1
HNRNPK
HRP1
IFIT3
JAK2
JUN
KHDRBS1
KHDRBS2
KHDRBS3
LNX1
MAGOHB
MAP1LC3A
MAP1LC3B
MATR3
MYPOP
NAB2
NABP1
NBEAL2
NFE2L2
NFKB1
NR2F6
NS1
NYX
PB2
PCDHB14
PPP1CB
PPP1CC
PRPF31
PRR3
RB1CC1
RBM3
RBM7
RBMX
RBMY1A1
RBMY1E
RBMY1F
RBMY1J
ROBO3
SF3A2
SNRPA
SNW1
SOCS3
SORBS3
SPICE1
SRPK3
SRSF3
SRSF9
STAT5A
TAE1
TRA2B
TUBA1A
USP45
VCAM1
YBX1
ZC3H18

## Sheet: S9
Term	Overlap	P-value	Adjusted P-value	Genes
mRNA splicing, via spliceosome (GO:0000398)	23/262	1.71205e-24	1.20357e-21	SRPK3;SF3A2;FUS;CDC5L;DDX41;YBX1;MAGOHB;HNRNPK;SNW1;HNRNPUL1;HNRNPH1;HNRNPF;TRA2B;HNRNPD;SRSF3;HNRNPH2;PRPF31;HNRNPC;HNRNPA1;RBMX;SNRPA;HNRNPA0;SRSF9
mRNA processing (GO:0006397)	23/284	1.11036e-23	2.60195e-21	SF3A2;FUS;FAM103A1;CDC5L;DDX41;YBX1;MAGOHB;HNRNPK;SNW1;HNRNPUL1;HNRNPH1;HNRNPF;TRA2B;HNRNPD;SRSF3;HNRNPH2;PRPF31;HNRNPC;HNRNPA1;RBMX;SNRPA;HNRNPA0;SRSF9
RNA splicing, via transesterification reactions with bulged adenosine as nucleophile (GO:0000377)	22/237	5.69627e-24	2.00224e-21	SF3A2;FUS;CDC5L;DDX41;YBX1;MAGOHB;HNRNPK;SNW1;HNRNPUL1;HNRNPH1;HNRNPF;TRA2B;HNRNPD;SRSF3;HNRNPH2;PRPF31;HNRNPC;HNRNPA1;RBMX;SNRPA;HNRNPA0;SRSF9
RNA metabolic process (GO:0016070)	12/192	2.31784e-11	4.0736e-09	RBM3;HNRNPK;HNRNPUL1;HNRNPH1;HNRNPF;HNRNPD;HNRNPH2;DDX41;HNRNPC;HNRNPA1;RBMX;HNRNPA0
regulation of mRNA splicing, via spliceosome (GO:0048024)	8/61	1.53473e-10	1.79819e-08	RBMY1A1;SNW1;TRA2B;SRSF3;HNRNPA1;RBM7;RBMX;SRSF9
nucleic acid metabolic process (GO:0090304)	9/81	4.78775e-11	6.73157e-09	HNRNPK;HNRNPH1;HNRNPF;HNRNPD;HNRNPH2;HNRNPC;HNRNPA1;RBMX;HNRNPA0
RNA processing (GO:0006396)	11/194	4.72984e-10	4.75011e-08	RBM3;HNRNPK;SF3A2;HNRNPUL1;HNRNPH1;HNRNPF;HNRNPD;HNRNPC;MAGOHB;HNRNPA0;SRSF9
positive regulation of mRNA splicing, via spliceosome (GO:0048026)	3/11	1.1102e-05	0.000628916	SNW1;TRA2B;RBMX
regulation of alternative mRNA splicing, via spliceosome (GO:0000381)	5/40	6.39649e-07	5.62092e-05	RBMY1A1;TRA2B;HNRNPA1;RBM7;RBMX
positive regulation of mRNA processing (GO:0050685)	3/17	4.49376e-05	0.0018583	SNW1;TRA2B;RBMX
negative regulation of stress-activated protein kinase signaling cascade (GO:0070303)	2/7	0.000352537	0.00843164	GSTP1;FOXM1
positive regulation of RNA splicing (GO:0033120)	3/23	0.00011495	0.00368313	SNW1;TRA2B;RBMX
mRNA stabilization (GO:0048255)	4/34	1.163e-05	0.000628916	CIRBP;HNRNPC;YBX1;HNRNPA0
regulation of RNA splicing (GO:0043484)	5/56	3.52515e-06	0.000247818	HNRNPH1;HNRNPF;TRA2B;SRSF3;CLK3
positive regulation of cellular amide metabolic process (GO:0034250)	4/62	0.000128074	0.00368313	RBM3;FXR2;CIRBP;HNRNPD
cellular response to interleukin-6 (GO:0071354)	3/24	0.000130979	0.00368313	SOCS3;JAK2;NFKB1
regulation of gene expression (GO:0010468)	14/1038	8.726e-05	0.00306719	SRPK3;CNBP;NAB2;YBX1;ESR1;CLK3;ESR2;NFKB1;HNRNPH1;HNRNPF;TRA2B;HNRNPD;MATR3;NFE2L2
regulation of nitric-oxide synthase biosynthetic process (GO:0051769)	2/13	0.0012884	0.0205851	GSTP1;JAK2
transcription from RNA polymerase II promoter (GO:0006366)	12/486	7.50273e-07	5.86047e-05	SNW1;NABP1;SRSF3;YBX1;MAGOHB;ESR1;RBMX;ESR2;NFKB1;NFE2L2;NR2F6;SRSF9
positive regulation of nucleic acid-templated transcription (GO:1903508)	9/503	0.0002365	0.00615777	JUN;CNBP;HNRNPD;FOXL2;FOXM1;ESR1;ESR2;NFKB1;NFE2L2
positive regulation of gene expression (GO:0010628)	12/772	7.85724e-05	0.00290718	RBM3;JUN;FXR2;CNBP;CIRBP;HNRNPD;FOXL2;FOXM1;ESR1;ESR2;NFKB1;NFE2L2
negative regulation of transcription, DNA-templated (GO:0045892)	12/814	0.000129518	0.00368313	KHDRBS1;FOXS1;JUN;SNW1;CNBP;NAB2;FOXL2;FOXM1;ESR1;ESR2;NFKB1;NR2F6
positive regulation of macromolecule biosynthetic process (GO:0010557)	6/143	2.88743e-05	0.00126866	RBM3;FXR2;CIRBP;HNRNPD;JAK2;NFKB1
autophagy of mitochondrion (GO:0000422)	3/41	0.000655643	0.0128033	MAP1LC3B;MAP1LC3A;RB1CC1
cellular response to nitrogen levels (GO:0043562)	2/14	0.00149909	0.0224225	MAP1LC3B;MAP1LC3A
photoperiodism (GO:0009648)	2/22	0.00372432	0.0382393	PPP1CB;PPP1CC
negative regulation of mRNA splicing, via spliceosome (GO:0048025)	2/14	0.00149909	0.0224225	RBMX;SRSF9
regulation of RNA metabolic process (GO:0051252)	4/40	2.24886e-05	0.00105396	HNRNPH1;HNRNPF;TRA2B;CLK3
positive regulation of translation (GO:0045727)	5/79	1.93029e-05	0.000969282	RBM3;KHDRBS1;FXR2;CIRBP;HNRNPD
gene expression (GO:0010467)	10/412	7.86073e-06	0.000502372	RBM3;HNRNPK;HNRNPUL1;HNRNPH1;HNRNPF;HNRNPD;SRSF3;MAGOHB;ESR1;SRSF9
positive regulation of transcription, DNA-templated (GO:0045893)	14/1121	0.00019564	0.00528981	JUN;CNBP;CDC5L;FOXL2;YBX1;FOXM1;ESR1;ESR2;NFKB1;HNRNPK;SNW1;HNRNPD;RBMX;NFE2L2
regulation of response to interferon-gamma (GO:0060330)	2/15	0.00172506	0.0237788	SOCS3;JAK2
positive regulation of cellular biosynthetic process (GO:0031328)	5/160	0.000540644	0.0118773	RBM3;FXR2;CIRBP;HNRNPD;NFKB1
autophagosome organization (GO:1905037)	3/57	0.00171578	0.0237788	MAP1LC3B;MAP1LC3A;RB1CC1
RNA transport (GO:0050658)	4/81	0.000359814	0.00843164	SRSF3;HNRNPA1;MAGOHB;SRSF9
entrainment of circadian clock by photoperiod (GO:0043153)	2/21	0.00339486	0.0356207	PPP1CB;PPP1CC
positive regulation of transcription from RNA polymerase II promoter (GO:0045944)	11/849	0.000748699	0.0138509	JUN;HNRNPK;SNW1;CNBP;CDC5L;YBX1;FOXM1;ESR1;RBMX;NFKB1;NFE2L2
mitochondrion disassembly (GO:0061726)	3/39	0.000565462	0.0120461	MAP1LC3B;MAP1LC3A;RB1CC1
response to lipopolysaccharide (GO:0032496)	5/156	0.000481762	0.0109251	JUN;GSTP1;JAK2;NFKB1;HNRNPA0
mRNA splice site selection (GO:0006376)	2/25	0.00479795	0.0443811	SF3A2;SRSF9
regulation of transcription, DNA-templated (GO:0006355)	16/1599	0.000788209	0.014208	STAT5A;KHDRBS1;JUN;CNBP;NAB2;CDC5L;FOXL2;YBX1;FOXM1;ESR1;ESR2;NFKB1;FOXS1;SNW1;HNRNPD;NFE2L2
RNA splicing (GO:0008380)	4/107	0.00102862	0.018048	SF3A2;TRA2B;HNRNPC;MAGOHB
negative regulation of telomere maintenance via telomerase (GO:0032211)	2/21	0.00339486	0.0356207	HNRNPC;HNRNPA1
ribonucleoprotein complex assembly (GO:0022618)	6/157	4.87572e-05	0.00190424	SRPK3;SF3A2;SNW1;FAM103A1;CIRBP;SRSF9
3'-UTR-mediated mRNA stabilization (GO:0070935)	2/18	0.00249344	0.0292148	HNRNPC;HNRNPA0
cellular response to nitrogen starvation (GO:0006995)	2/14	0.00149909	0.0224225	MAP1LC3B;MAP1LC3A
membrane protein intracellular domain proteolysis (GO:0031293)	2/25	0.00479795	0.0443811	YBX1;NFKB1
growth hormone receptor signaling pathway (GO:0060396)	2/21	0.00339486	0.0356207	STAT5A;JAK2
regulation of interferon-gamma-mediated signaling pathway (GO:0060334)	2/23	0.00406807	0.0402796	SOCS3;JAK2
negative regulation of RNA splicing (GO:0033119)	2/19	0.0027793	0.0320303	RBMX;SRSF9
interleukin-6-mediated signaling pathway (GO:0070102)	2/15	0.00172506	0.0237788	SOCS3;JAK2
cell cycle G2/M phase transition (GO:0044839)	4/128	0.00199105	0.0249948	PPP1CB;KHDRBS1;TUBA1A;FOXM1
regulation of transcription from RNA polymerase II promoter (GO:0006357)	16/1479	0.000334886	0.00840802	STAT5A;JUN;CNBP;CDC5L;FOXL2;YBX1;FOXM1;ESR1;ESR2;NFKB1;NR2F6;FOXS1;HNRNPK;SNW1;RBMX;NFE2L2
positive regulation of cellular protein metabolic process (GO:0032270)	4/92	0.000583765	0.0120702	RBM3;FXR2;CIRBP;HNRNPD
spliceosomal complex assembly (GO:0000245)	3/42	0.000703972	0.0133755	SRPK3;SF3A2;SRSF9
cellular response to cytokine stimulus (GO:0071345)	9/457	0.000115519	0.00368313	STAT5A;SOCS3;ANXA1;VCAM1;JAK2;NYX;RBMX;NFKB1;NFE2L2
STAT cascade (GO:0097696)	2/23	0.00406807	0.0402796	STAT5A;JAK2
JAK-STAT cascade involved in growth hormone signaling pathway (GO:0060397)	2/16	0.0019662	0.0249948	STAT5A;JAK2
intracellular estrogen receptor signaling pathway (GO:0030520)	2/20	0.00307981	0.0338298	ESR1;ESR2
negative regulation of mRNA processing (GO:0050686)	2/16	0.0019662	0.0249948	RBMX;SRSF9
nuclear export (GO:0051168)	4/93	0.00060809	0.0122139	SRSF3;HNRNPA1;MAGOHB;SRSF9
transcription initiation from RNA polymerase II promoter (GO:0006367)	4/161	0.00453991	0.0431291	SNW1;ESR1;ESR2;NR2F6
autophagosome assembly (GO:0000045)	3/59	0.00189497	0.0249948	MAP1LC3B;MAP1LC3A;RB1CC1
cytokine-mediated signaling pathway (GO:0019221)	9/634	0.00124353	0.0203303	STAT5A;SOCS3;ANXA1;VCAM1;HNRNPF;JAK2;NYX;IFIT3;NFKB1
positive regulation by host of viral transcription (GO:0043923)	2/18	0.00249344	0.0292148	JUN;SNW1
macroautophagy (GO:0016236)	4/111	0.00117887	0.019732	MAP1LC3B;MAP1LC3A;CSNK2A1;RB1CC1
negative regulation of gene expression (GO:0010629)	9/619	0.00105259	0.018048	KHDRBS1;FOXS1;JUN;FXR2;SNW1;FOXL2;FOXM1;ESR1;NFKB1
G2/M transition of mitotic cell cycle (GO:0000086)	4/127	0.00193487	0.0249948	PPP1CB;KHDRBS1;TUBA1A;FOXM1
response to lipid (GO:0033993)	4/141	0.00282738	0.0320589	JUN;JAK2;ESR1;HNRNPA0
autophagosome maturation (GO:0097352)	2/24	0.00442599	0.0426229	MAP1LC3B;MAP1LC3A
RNA 3'-end processing (GO:0031123)	3/62	0.00218496	0.0269478	SRSF3;MAGOHB;SRSF9
RNA export from nucleus (GO:0006405)	4/120	0.00157201	0.0230234	SRSF3;HNRNPA1;MAGOHB;SRSF9
mRNA metabolic process (GO:0016071)	3/98	0.00789696	0.0638111	SF3A2;HNRNPA0;SRSF9
mRNA 3'-end processing (GO:0031124)	3/75	0.00375322	0.0382393	SRSF3;MAGOHB;SRSF9
termination of RNA polymerase II transcription (GO:0006369)	3/69	0.00296457	0.0330808	SRSF3;MAGOHB;SRSF9
